# Supplementary material for: The Association of Adiponectin Gene Promoter Variations with Non-Small Cell Lung Cancer in a Han Chinese Population
Source: PLoS One. 2015 May 27;10(5):e0127751. doi: 10.1371/journal.pone.0127751 (PMC4446305; doi:10.1371/journal.pone.0127751)
Supplement: S1 Table — (XLSX) [file pone.0127751.s001.xlsx]

## Sheet: case origin-1
	No.	rs4783244	CDH13	No.		rs4311394	ARL15	No.		rs266730	-12410	No.		rs17300539	-11391	No.		rs266729	-11377	No.		rs16861194	-11426
001	1	Allele Y	GG	1	A1	Allele X	GG	1	A1	Allele X	GG	1	A1	Allele X	GG	1	A1	Allele X	GG	1	A1	Allele Y	AA
002	2	Both Alleles	TG	2	A3	Both Alleles	GA	2	A3	Allele X	GG	2	A3	Allele X	GG	2	A3	Both Alleles	GC	2	A3	Allele Y	AA
003	3	Allele X	TT	3	A5	Both Alleles	GA	3	A5	Allele X	GG	3	A5	Allele X	GG	3	A5	Both Alleles	GC	3	A5	Allele Y	AA
004	4	Both Alleles	TG	4	A7	Both Alleles	GA	4	A7	Allele X	GG	4	A7	Allele X	GG	4	A7	Both Alleles	GC	4	A7	Both Alleles	GA
005	5	Both Alleles	TG	5	A9	Both Alleles	GA	5	A9	Allele X	GG	5	A9	Allele X	GG	5	A9	Allele Y	CC	5	A9	Allele Y	AA
006	6	Allele Y	GG	6	A11	Allele X	GG	6	A11	Allele X	GG	6	A11	Allele X	GG	6	A11	Both Alleles	GC	6	A11	Both Alleles	GA
007	7	Allele Y	GG	7	A13	Allele X	GG	7	A13	Allele X	GG	7	A13	Allele X	GG	7	A13	Allele Y	CC	7	A13	Both Alleles	GA
008	8	Both Alleles	TG	8	A15	Both Alleles	GA	8	A15	Allele X	GG	8	A15	Allele X	GG	8	A15	Both Alleles	GC	8	A15	Allele Y	AA
009	9	Allele X	TT	9	A17	Both Alleles	GA	9	A17	Allele X	GG	9	A17	Allele X	GG	9	A17	Both Alleles	GC	9	A17	Both Alleles	GA
010	10	Both Alleles	TG	10	A19	Allele Y	AA	10	A19	Both Alleles	GA	10	A19	Allele X	GG	10	A19	Both Alleles	GC	10	A19	Allele Y	AA
011	11	Both Alleles	TG	11	A21	Both Alleles	GA	11	A21	Allele X	GG	11	A21	Allele X	GG	11	A21	Allele Y	CC	11	A21	Allele Y	AA
012	12	Both Alleles	TG	12	A23	Both Alleles	GA	12	A23	Allele X	GG	12	A23	Allele X	GG	12	A23	Both Alleles	GC	12	A23	Allele Y	AA
013	13	Both Alleles	TG	13	A2	Allele Y	AA	13	A2	Allele X	GG	13	A2	Allele X	GG	13	A2	Allele Y	CC	13	A2	Both Alleles	GA
014	14	Allele Y	GG	14	A4	Allele Y	AA	14	A4	Both Alleles	GA	14	A4	Allele X	GG	14	A4	Allele Y	CC	14	A4	Allele Y	AA
015	15	Both Alleles	TG	15	A6	Both Alleles	GA	15	A6	Allele X	GG	15	A6	Allele X	GG	15	A6	Both Alleles	GC	15	A6	Both Alleles	GA
016	16	Allele X	TT	16	A8	Both Alleles	GA	16	A8	Allele X	GG	16	A8	Allele X	GG	16	A8	Allele Y	CC	16	A8	Allele Y	AA
017	17	Both Alleles	TG	17	A10	Allele X	GG	17	A10	Allele X	GG	17	A10	Allele X	GG	17	A10	Allele Y	CC	17	A10	Allele X	GG
018	18	Allele X	TT	18	A12	Allele Y	AA	18	A12	Allele X	GG	18	A12	Allele X	GG	18	A12	Allele Y	CC	18	A12	Both Alleles	GA
019	19	Both Alleles	TG	19	A14	Both Alleles	GA	19	A14	Allele X	GG	19	A14	Allele X	GG	19	A14	Allele Y	CC	19	A14	Allele Y	AA
020	20	Both Alleles	TG	20	A16	Both Alleles	GA	20	A16	Allele X	GG	20	A16	Allele X	GG	20	A16	Allele Y	CC	20	A16	Allele Y	AA
021	21	Both Alleles	TG	21	A18	Both Alleles	GA	21	A18	Allele X	GG	21	A18	Allele X	GG	21	A18	Both Alleles	GC	21	A18	Allele Y	AA
022	22	Allele Y	GG	22	A20	Allele Y	AA	22	A20	Both Alleles	GA	22	A20	Allele X	GG	22	A20	Both Alleles	GC	22	A20	Allele Y	AA
023	23	Allele Y	GG	23	A22	Both Alleles	GA	23	A22	Allele X	GG	23	A22	Allele X	GG	23	A22	Allele Y	CC	23	A22	Both Alleles	GA
024	24	Both Alleles	TG	24	A24	Allele Y	AA	24	A24	Allele X	GG	24	A24	Allele X	GG	24	A24	Allele Y	CC	24	A24	Both Alleles	GA
025	25	Allele Y	GG	25	B1	Both Alleles	GA	25	B1	Allele X	GG	25	B1	Allele X	GG	25	B1	Both Alleles	GC	25	B1	Both Alleles	GA
026	26	Both Alleles	TG	26	B3	Allele Y	AA	26	B3	Allele X	GG	26	B3	Allele X	GG	26	B3	Both Alleles	GC	26	B3	Allele Y	AA
027	27	Both Alleles	TG	27	B5	Allele X	GG	27	B5	Both Alleles	GA	27	B5	Allele X	GG	27	B5	Allele Y	CC	27	B5	Allele Y	AA
028	28	Allele X	TT	28	B7	Allele X	GG	28	B7	Allele X	GG	28	B7	Allele X	GG	28	B7	Allele Y	CC	28	B7	Allele X	GG
029	29	Both Alleles	TG	29	B9	Allele Y	AA	29	B9	Allele X	GG	29	B9	Allele X	GG	29	B9	Allele Y	CC	29	B9	Both Alleles	GA
030	30	Both Alleles	TG	30	B11	Both Alleles	GA	30	B11	Allele X	GG	30	B11	Allele X	GG	30	B11	Allele Y	CC	30	B11	Both Alleles	GA
031	31	Allele Y	GG	31	B13	Allele Y	AA	31	B13	Allele X	GG	31	B13	Allele X	GG	31	B13	Both Alleles	GC	31	B13	Allele Y	AA
032	32	Both Alleles	TG	32	B15	Allele X	GG	32	B15	Allele X	GG	32	B15	Allele X	GG	32	B15	Allele Y	CC	32	B15	Both Alleles	GA
033	33	Allele Y	GG	33	B17	Both Alleles	GA	33	B17	Both Alleles	GA	33	B17	Allele X	GG	33	B17	Allele Y	CC	33	B17	Allele Y	AA
034	34	Both Alleles	TG	34	B19	Both Alleles	GA	34	B19	Both Alleles	GA	34	B19	Allele X	GG	34	B19	Both Alleles	GC	34	B19	Allele Y	AA
035	35	Both Alleles	TG	35	B21	Both Alleles	GA	35	B21	Allele X	GG	35	B21	Allele X	GG	35	B21	Allele Y	CC	35	B21	Allele Y	AA
036	36	Allele X	TT	36	B23	Both Alleles	GA	36	B23	Allele X	GG	36	B23	Allele X	GG	36	B23	Both Alleles	GC	36	B23	Both Alleles	GA
037	37	Allele Y	GG	37	B2	Both Alleles	GA	37	B2	Allele Y	AA	37	B2	Allele X	GG	37	B2	Allele Y	CC	37	B2	Allele Y	AA
038	38	Allele Y	GG	38	B4	Both Alleles	GA	38	B4	Both Alleles	GA	38	B4	Allele X	GG	38	B4	Both Alleles	GC	38	B4	Allele Y	AA
039	39	Allele X	TT	39	B6	Allele Y	AA	39	B6	Allele X	GG	39	B6	Allele X	GG	39	B6	Allele Y	CC	39	B6	Both Alleles	GA
040	40	Both Alleles	TG	40	B8	Allele Y	AA	40	B8	Allele X	GG	40	B8	Allele X	GG	40	B8	Both Alleles	GC	40	B8	Allele Y	AA
041	41	Both Alleles	TG	41	B10	Allele Y	AA	41	B10	Allele X	GG	41	B10	Allele X	GG	41	B10	Allele X	GG	41	B10	Allele Y	AA
042	42	Allele Y	GG	42	B12	Both Alleles	GA	42	B12	Allele X	GG	42	B12	Allele X	GG	42	B12	Allele Y	CC	42	B12	Both Alleles	GA
043	43	Allele X	TT	43	B14	Allele X	GG	43	B14	Allele X	GG	43	B14	Allele X	GG	43	B14	Allele Y	CC	43	B14	Both Alleles	GA
044	44	Allele Y	GG	44	B16	Both Alleles	GA	44	B16	Allele X	GG	44	B16	Allele X	GG	44	B16	Allele Y	CC	44	B16	Both Alleles	GA
045	45	Allele Y	GG	45	B18	Allele Y	AA	45	B18	Allele X	GG	45	B18	Allele X	GG	45	B18	Allele Y	CC	45	B18	Allele Y	AA
046	46	Allele X	TT	46	B20	Both Alleles	GA	46	B20	Allele X	GG	46	B20	Allele X	GG	46	B20	Allele Y	CC	46	B20	Allele Y	AA
047	47	Allele X	TT	47	B22	Allele X	GG	47	B22	Allele X	GG	47	B22	Allele X	GG	47	B22	Allele Y	CC	47	B22	Allele Y	AA
048	48	Both Alleles	TG	48	B24	Allele Y	AA	48	B24	Allele X	GG	48	B24	Allele X	GG	48	B24	Allele Y	CC	48	B24	Allele Y	AA
049	49	Allele Y	GG	49	C1	Allele Y	AA	49	C1	Allele X	GG	49	C1	Allele X	GG	49	C1	Both Alleles	GC	49	C1	Both Alleles	GA
050	50	Allele X	TT	50	C3	Both Alleles	GA	50	C3	Allele X	GG	50	C3	Allele X	GG	50	C3	Both Alleles	GC	50	C3	Allele Y	AA
051	51	Negative	NegatiGe	51	C5	Both Alleles	GA	51	C5	Allele X	GG	51	C5	Negative	Negative	51	C5	Negative	NegatiCe	51	C5	Negative	NegatiAe
052	52	Both Alleles	TG	52	C7	Allele X	GG	52	C7	Allele Y	AA	52	C7	Allele X	GG	52	C7	Allele Y	CC	52	C7	Allele Y	AA
053	53	Both Alleles	TG	53	C9	Allele Y	AA	53	C9	Allele X	GG	53	C9	Allele X	GG	53	C9	Allele Y	CC	53	C9	Allele Y	AA
054	54	Both Alleles	TG	54	C11	Both Alleles	GA	54	C11	Allele X	GG	54	C11	Allele X	GG	54	C11	Both Alleles	GC	54	C11	Allele Y	AA
055	55	Allele Y	GG	55	C13	Allele X	GG	55	C13	Allele X	GG	55	C13	Allele X	GG	55	C13	Both Alleles	GC	55	C13	Allele Y	AA
056	56	Both Alleles	TG	56	C15	Both Alleles	GA	56	C15	Allele X	GG	56	C15	Allele X	GG	56	C15	Allele X	GG	56	C15	Allele Y	AA
057	57	Allele Y	GG	57	C17	Both Alleles	GA	57	C17	Allele X	GG	57	C17	Allele X	GG	57	C17	Allele Y	CC	57	C17	Allele Y	AA
058	58	Both Alleles	TG	58	C19	Both Alleles	GA	58	C19	Allele X	GG	58	C19	Allele X	GG	58	C19	Allele Y	CC	58	C19	Allele Y	AA
059	59	Allele Y	GG	59	C21	Allele Y	AA	59	C21	Both Alleles	GA	59	C21	Allele X	GG	59	C21	Both Alleles	GC	59	C21	Allele Y	AA
060	60	Both Alleles	TG	60	C23	Negative	NegatiAe	60	C23	Allele X	GG	60	C23	Allele X	GG	60	C23	Allele X	GG	60	C23	Allele Y	AA
061	61	Allele Y	GG	61	C2	Both Alleles	GA	61	C2	Allele X	GG	61	C2	Allele X	GG	61	C2	Both Alleles	GC	61	C2	Allele Y	AA
062	62	Allele Y	GG	62	C4	Allele X	GG	62	C4	Both Alleles	GA	62	C4	Allele X	GG	62	C4	Both Alleles	GC	62	C4	Allele Y	AA
063	63	Both Alleles	TG	63	C6	Both Alleles	GA	63	C6	Allele X	GG	63	C6	Allele X	GG	63	C6	Allele X	GG	63	C6	Allele Y	AA
064	64	Allele Y	GG	64	C8	Allele Y	AA	64	C8	Both Alleles	GA	64	C8	Allele X	GG	64	C8	Both Alleles	GC	64	C8	Allele Y	AA
065	65	Both Alleles	TG	65	C10	Both Alleles	GA	65	C10	Allele X	GG	65	C10	Allele X	GG	65	C10	Allele Y	CC	65	C10	Allele X	GG
066	66	Both Alleles	TG	66	C12	Allele X	GG	66	C12	Allele X	GG	66	C12	Allele X	GG	66	C12	Allele Y	CC	66	C12	Both Alleles	GA
067	67	Allele Y	GG	67	C14	Allele Y	AA	67	C14	Allele X	GG	67	C14	Allele X	GG	67	C14	Allele Y	CC	67	C14	Allele Y	AA
068	68	Both Alleles	TG	68	C16	Allele Y	AA	68	C16	Allele X	GG	68	C16	Allele X	GG	68	C16	Both Alleles	GC	68	C16	Allele Y	AA
069	69	Allele Y	GG	69	C18	Allele Y	AA	69	C18	Allele X	GG	69	C18	Allele X	GG	69	C18	Both Alleles	GC	69	C18	Allele Y	AA
070	70	Allele Y	GG	70	C20	Allele X	GG	70	C20	Allele X	GG	70	C20	Allele X	GG	70	C20	Allele Y	CC	70	C20	Allele Y	AA
071	71	Allele Y	GG	71	C22	Both Alleles	GA	71	C22	Allele X	GG	71	C22	Allele X	GG	71	C22	Both Alleles	GC	71	C22	Allele Y	AA
072	72	Both Alleles	TG	72	C24	Allele Y	AA	72	C24	Allele X	GG	72	C24	Allele X	GG	72	C24	Allele Y	CC	72	C24	Allele Y	AA
073	73	Both Alleles	TG	73	D1	Allele Y	AA	73	D1	Allele X	GG	73	D1	Allele X	GG	73	D1	Both Alleles	GC	73	D1	Allele Y	AA
074	74	Both Alleles	TG	74	D3	Both Alleles	GA	74	D3	Allele X	GG	74	D3	Allele X	GG	74	D3	Both Alleles	GC	74	D3	Allele Y	AA
075	75	Allele X	TT	75	D5	Allele Y	AA	75	D5	Allele X	GG	75	D5	Allele X	GG	75	D5	Allele Y	CC	75	D5	Allele Y	AA
076	76	Allele X	TT	76	D7	Both Alleles	GA	76	D7	Allele X	GG	76	D7	Allele X	GG	76	D7	Allele Y	CC	76	D7	Allele Y	AA
077	77	Allele Y	GG	77	D9	Both Alleles	GA	77	D9	Both Alleles	GA	77	D9	Allele X	GG	77	D9	Both Alleles	GC	77	D9	Allele Y	AA
078	78	Both Alleles	TG	78	D11	Allele Y	AA	78	D11	Allele X	GG	78	D11	Allele X	GG	78	D11	Allele Y	CC	78	D11	Both Alleles	GA
079	79	Allele Y	GG	79	D13	Both Alleles	GA	79	D13	Allele X	GG	79	D13	Allele X	GG	79	D13	Allele X	GG	79	D13	Allele Y	AA
080	80	Allele Y	GG	80	D15	Allele Y	AA	80	D15	Both Alleles	GA	80	D15	Allele X	GG	80	D15	Both Alleles	GC	80	D15	Allele Y	AA
081	81	Allele X	TT	81	D17	Allele Y	AA	81	D17	Both Alleles	GA	81	D17	Allele X	GG	81	D17	Allele Y	CC	81	D17	Allele Y	AA
082	82	Both Alleles	TG	82	D19	Allele X	GG	82	D19	Allele X	GG	82	D19	Allele X	GG	82	D19	Allele Y	CC	82	D19	Allele Y	AA
083	83	Allele Y	GG	83	D21	Allele X	GG	83	D21	Allele X	GG	83	D21	Allele X	GG	83	D21	Both Alleles	GC	83	D21	Both Alleles	GA
084	84	Allele Y	GG	84	D23	Allele Y	AA	84	D23	Allele X	GG	84	D23	Allele X	GG	84	D23	Allele Y	CC	84	D23	Allele Y	AA
085	85	Both Alleles	TG	85	D2	Both Alleles	GA	85	D2	Allele Y	AA	85	D2	Allele X	GG	85	D2	Allele Y	CC	85	D2	Allele Y	AA
086	86	Allele Y	GG	86	D4	Both Alleles	GA	86	D4	Allele X	GG	86	D4	Allele X	GG	86	D4	Both Alleles	GC	86	D4	Allele Y	AA
087	87	Both Alleles	TG	87	D6	Both Alleles	GA	87	D6	Allele X	GG	87	D6	Allele X	GG	87	D6	Allele Y	CC	87	D6	Allele Y	AA
088	88	Both Alleles	TG	88	D8	Allele Y	AA	88	D8	Allele X	GG	88	D8	Allele X	GG	88	D8	Allele Y	CC	88	D8	Allele Y	AA
089	89	Both Alleles	TG	89	D10	Both Alleles	GA	89	D10	Allele X	GG	89	D10	Allele X	GG	89	D10	Allele Y	CC	89	D10	Allele X	GG
090	90	Allele X	TT	90	D12	Both Alleles	GA	90	D12	Allele X	GG	90	D12	Allele X	GG	90	D12	Both Alleles	GC	90	D12	Allele Y	AA
091	91	Allele Y	GG	91	D14	Both Alleles	GA	91	D14	Allele X	GG	91	D14	Allele X	GG	91	D14	Allele Y	CC	91	D14	Allele X	GG
092	92	Allele Y	GG	92	D16	Allele Y	AA	92	D16	Allele X	GG	92	D16	Allele X	GG	92	D16	Both Alleles	GC	92	D16	Allele Y	AA
093	93	Allele Y	GG	93	D18	Both Alleles	GA	93	D18	Allele X	GG	93	D18	Allele X	GG	93	D18	Allele Y	CC	93	D18	Allele Y	AA
094	94	Both Alleles	TG	94	D20	Allele X	GG	94	D20	Allele X	GG	94	D20	Allele X	GG	94	D20	Allele X	GG	94	D20	Allele Y	AA
095	95	Allele X	TT	95	D22	Both Alleles	GA	95	D22	Allele X	GG	95	D22	Allele X	GG	95	D22	Allele Y	CC	95	D22	Allele X	GG
096	96	Both Alleles	TG	96	D24	Both Alleles	GA	96	D24	Allele X	GG	96	D24	Allele X	GG	96	D24	Allele Y	CC	96	D24	Allele Y	AA
097	97	Allele X	TT	97	E1	Both Alleles	GA	97	E1	Allele X	GG	97	E1	Allele X	GG	97	E1	Both Alleles	GC	97	E1	Both Alleles	GA
098	98	Allele X	TT	98	E3	Both Alleles	GA	98	E3	Allele X	GG	98	E3	Allele X	GG	98	E3	Both Alleles	GC	98	E3	Allele Y	AA
099	99	Both Alleles	TG	99	E5	Allele X	GG	99	E5	Allele X	GG	99	E5	Allele X	GG	99	E5	Both Alleles	GC	99	E5	Allele Y	AA
100	100	Both Alleles	TG	100	E7	Allele Y	AA	100	E7	Allele X	GG	100	E7	Allele X	GG	100	E7	Allele Y	CC	100	E7	Both Alleles	GA
101	101	Both Alleles	TG	101	E9	Both Alleles	GA	101	E9	Allele X	GG	101	E9	Allele X	GG	101	E9	Both Alleles	GC	101	E9	Allele Y	AA
102	102	Allele Y	GG	102	E11	Allele X	GG	102	E11	Allele X	GG	102	E11	Allele X	GG	102	E11	Allele Y	CC	102	E11	Both Alleles	GA
103	103	Allele Y	GG	103	E13	Both Alleles	GA	103	E13	Allele X	GG	103	E13	Allele X	GG	103	E13	Both Alleles	GC	103	E13	Allele Y	AA
104	104	Allele X	TT	104	E15	Allele Y	AA	104	E15	Allele X	GG	104	E15	Allele X	GG	104	E15	Both Alleles	GC	104	E15	Allele Y	AA
105	105	Allele Y	GG	105	E17	Allele Y	AA	105	E17	Allele X	GG	105	E17	Allele X	GG	105	E17	Allele X	GG	105	E17	Allele Y	AA
106	106	Allele Y	GG	106	E19	Allele Y	AA	106	E19	Allele X	GG	106	E19	Allele X	GG	106	E19	Both Alleles	GC	106	E19	Allele Y	AA
107	107	Both Alleles	TG	107	E21	Both Alleles	GA	107	E21	Allele X	GG	107	E21	Allele X	GG	107	E21	Allele X	GG	107	E21	Allele Y	AA
108	108	Allele Y	GG	108	E23	Allele Y	AA	108	E23	Allele X	GG	108	E23	Allele X	GG	108	E23	Allele X	GG	108	E23	Allele Y	AA
109	109	Both Alleles	TG	109	E2	Both Alleles	GA	109	E2	Allele X	GG	109	E2	Allele X	GG	109	E2	Both Alleles	GC	109	E2	Allele X	GG
110	110	Both Alleles	TG	110	E4	Allele Y	AA	110	E4	Allele X	GG	110	E4	Allele X	GG	110	E4	Allele Y	CC	110	E4	Allele Y	AA
111	111	Both Alleles	TG	111	E6	Both Alleles	GA	111	E6	Allele X	GG	111	E6	Allele X	GG	111	E6	Allele Y	CC	111	E6	Allele Y	AA
112	112	Allele Y	GG	112	E8	Allele Y	AA	112	E8	Both Alleles	GA	112	E8	Allele X	GG	112	E8	Allele Y	CC	112	E8	Allele Y	AA
113	113	Allele Y	GG	113	E10	Allele Y	AA	113	E10	Allele X	GG	113	E10	Allele X	GG	113	E10	Both Alleles	GC	113	E10	Allele Y	AA
114	114	Allele X	TT	114	E12	Both Alleles	GA	114	E12	Allele X	GG	114	E12	Allele X	GG	114	E12	Allele Y	CC	114	E12	Allele Y	AA
115	115	Both Alleles	TG	115	E14	Allele X	GG	115	E14	Both Alleles	GA	115	E14	Allele X	GG	115	E14	Allele Y	CC	115	E14	Allele Y	AA
116	116	Allele Y	GG	116	E16	Allele X	GG	116	E16	Allele X	GG	116	E16	Allele X	GG	116	E16	Allele Y	CC	116	E16	Allele Y	AA
117	117	Both Alleles	TG	117	E18	Both Alleles	GA	117	E18	Allele X	GG	117	E18	Allele X	GG	117	E18	Both Alleles	GC	117	E18	Allele X	GG
118	118	Allele X	TT	118	E20	Both Alleles	GA	118	E20	Allele X	GG	118	E20	Allele X	GG	118	E20	Allele X	GG	118	E20	Allele Y	AA
119	119	Allele Y	GG	119	E22	Both Alleles	GA	119	E22	Both Alleles	GA	119	E22	Allele X	GG	119	E22	Allele Y	CC	119	E22	Allele Y	AA
120	120	Both Alleles	TG	120	E24	Both Alleles	GA	120	E24	Allele X	GG	120	E24	Allele X	GG	120	E24	Allele Y	CC	120	E24	Allele Y	AA
121	121	Allele X	TT	121	F1	Both Alleles	GA	121	F1	Allele X	GG	121	F1	Allele X	GG	121	F1	Both Alleles	GC	121	F1	Both Alleles	GA
122	122	Both Alleles	TG	122	F3	Allele Y	AA	122	F3	Allele X	GG	122	F3	Allele X	GG	122	F3	Allele Y	CC	122	F3	Allele Y	AA
123	123	Both Alleles	TG	123	F5	Both Alleles	GA	123	F5	Allele X	GG	123	F5	Allele X	GG	123	F5	Allele X	GG	123	F5	Allele Y	AA
124	124	Allele Y	GG	124	F7	Both Alleles	GA	124	F7	Allele X	GG	124	F7	Allele X	GG	124	F7	Allele Y	CC	124	F7	Allele Y	AA
125	125	Both Alleles	TG	125	F9	Both Alleles	GA	125	F9	Allele X	GG	125	F9	Allele X	GG	125	F9	Allele Y	CC	125	F9	Allele Y	AA
126	126	Allele Y	GG	126	F11	Both Alleles	GA	126	F11	Allele X	GG	126	F11	Allele X	GG	126	F11	Allele Y	CC	126	F11	Both Alleles	GA
127	127	Both Alleles	TG	127	F13	Allele Y	AA	127	F13	Allele X	GG	127	F13	Allele X	GG	127	F13	Both Alleles	GC	127	F13	Allele Y	AA
128	128	Both Alleles	TG	128	F15	Allele Y	AA	128	F15	Allele X	GG	128	F15	Allele X	GG	128	F15	Both Alleles	GC	128	F15	Both Alleles	GA
129	129	Allele X	TT	129	F17	Allele Y	AA	129	F17	Allele X	GG	129	F17	Allele X	GG	129	F17	Allele Y	CC	129	F17	Allele Y	AA
130	130	Both Alleles	TG	130	F19	Allele Y	AA	130	F19	Allele X	GG	130	F19	Allele X	GG	130	F19	Both Alleles	GC	130	F19	Both Alleles	GA
131	131	Allele X	TT	131	F21	Both Alleles	GA	131	F21	Allele X	GG	131	F21	Allele X	GG	131	F21	Both Alleles	GC	131	F21	Allele Y	AA
132	132	Allele Y	GG	132	F23	Both Alleles	GA	132	F23	Allele X	GG	132	F23	Allele X	GG	132	F23	Allele X	GG	132	F23	Allele Y	AA
133	133	Allele Y	GG	133	F2	Both Alleles	GA	133	F2	Allele X	GG	133	F2	Allele X	GG	133	F2	Both Alleles	GC	133	F2	Allele Y	AA
134	134	Both Alleles	TG	134	F4	Allele Y	AA	134	F4	Allele X	GG	134	F4	Allele X	GG	134	F4	Allele Y	CC	134	F4	Both Alleles	GA
135	135	Both Alleles	TG	135	F6	Both Alleles	GA	135	F6	Allele X	GG	135	F6	Allele X	GG	135	F6	Allele Y	CC	135	F6	Both Alleles	GA
136	136	Allele Y	GG	136	F8	Allele Y	AA	136	F8	Allele X	GG	136	F8	Allele X	GG	136	F8	Allele Y	CC	136	F8	Allele Y	AA
137	137	Both Alleles	TG	137	F10	Both Alleles	GA	137	F10	Allele X	GG	137	F10	Allele X	GG	137	F10	Both Alleles	GC	137	F10	Allele Y	AA
138	138	Allele Y	GG	138	F12	Allele Y	AA	138	F12	Both Alleles	GA	138	F12	Allele X	GG	138	F12	Allele Y	CC	138	F12	Both Alleles	GA
139	139	Allele X	TT	139	F14	Allele X	GG	139	F14	Allele X	GG	139	F14	Allele X	GG	139	F14	Both Alleles	GC	139	F14	Allele Y	AA
140	140	Allele Y	GG	140	F16	Both Alleles	GA	140	F16	Allele X	GG	140	F16	Allele X	GG	140	F16	Allele X	GG	140	F16	Allele Y	AA
141	141	Allele X	TT	141	F18	Allele X	GG	141	F18	Allele X	GG	141	F18	Allele X	GG	141	F18	Both Alleles	GC	141	F18	Allele Y	AA
142	142	Both Alleles	TG	142	F20	Allele Y	AA	142	F20	Allele X	GG	142	F20	Allele X	GG	142	F20	Allele Y	CC	142	F20	Both Alleles	GA
143	143	Allele X	TT	143	F22	Allele Y	AA	143	F22	Allele X	GG	143	F22	Allele X	GG	143	F22	Both Alleles	GC	143	F22	Allele Y	AA
144	144	Both Alleles	TG	144	F24	Both Alleles	GA	144	F24	Both Alleles	GA	144	F24	Allele X	GG	144	F24	Allele Y	CC	144	F24	Both Alleles	GA
145	145	Both Alleles	TG	145	G1	Allele X	GG	145	G1	Allele X	GG	145	G1	Allele X	GG	145	G1	Both Alleles	GC	145	G1	Allele Y	AA
146	146	Allele Y	GG	146	G3	Both Alleles	GA	146	G3	Allele X	GG	146	G3	Allele X	GG	146	G3	Allele Y	CC	146	G3	Both Alleles	GA
147	147	Allele Y	GG	147	G5	Both Alleles	GA	147	G5	Allele X	GG	147	G5	Allele X	GG	147	G5	Both Alleles	GC	147	G5	Both Alleles	GA
148	148	Both Alleles	TG	148	G7	Allele X	GG	148	G7	Allele X	GG	148	G7	Allele X	GG	148	G7	Allele Y	CC	148	G7	Both Alleles	GA
149	149	Allele Y	GG	149	G9	Allele Y	AA	149	G9	Both Alleles	GA	149	G9	Allele X	GG	149	G9	Both Alleles	GC	149	G9	Allele Y	AA
150	150	Allele Y	GG	150	G11	Both Alleles	GA	150	G11	Allele X	GG	150	G11	Allele X	GG	150	G11	Both Alleles	GC	150	G11	Both Alleles	GA
151	151	Allele Y	GG	151	G13	Both Alleles	GA	151	G13	Allele X	GG	151	G13	Allele X	GG	151	G13	Allele Y	CC	151	G13	Both Alleles	GA
152	152	Both Alleles	TG	152	G15	Both Alleles	GA	152	G15	Allele X	GG	152	G15	Allele X	GG	152	G15	Allele Y	CC	152	G15	Allele Y	AA
153	153	Both Alleles	TG	153	G17	Allele Y	AA	153	G17	Both Alleles	GA	153	G17	Allele X	GG	153	G17	Allele Y	CC	153	G17	Allele Y	AA
154	154	Allele X	TT	154	G19	Allele X	GG	154	G19	Allele X	GG	154	G19	Allele X	GG	154	G19	Allele Y	CC	154	G19	Both Alleles	GA
155	155	Allele Y	GG	155	G21	Allele Y	AA	155	G21	Allele X	GG	155	G21	Allele X	GG	155	G21	Allele Y	CC	155	G21	Both Alleles	GA
156	156	Both Alleles	TG	156	G23	Both Alleles	GA	156	G23	Allele X	GG	156	G23	Allele X	GG	156	G23	Both Alleles	GC	156	G23	Both Alleles	GA
157	157	Both Alleles	TG	157	G2	Allele X	GG	157	G2	Allele X	GG	157	G2	Allele X	GG	157	G2	Both Alleles	GC	157	G2	Allele Y	AA
158	158	Both Alleles	TG	158	G4	Allele X	GG	158	G4	Allele X	GG	158	G4	Allele X	GG	158	G4	Both Alleles	GC	158	G4	Allele Y	AA
159	159	Both Alleles	TG	159	G6	Allele Y	AA	159	G6	Allele X	GG	159	G6	Allele X	GG	159	G6	Both Alleles	GC	159	G6	Allele Y	AA
160	160	Both Alleles	TG	160	G8	Allele Y	AA	160	G8	Allele X	GG	160	G8	Allele X	GG	160	G8	Allele X	GG	160	G8	Allele Y	AA
161	161	Allele Y	GG	161	G10	Both Alleles	GA	161	G10	Both Alleles	GA	161	G10	Allele X	GG	161	G10	Allele Y	CC	161	G10	Both Alleles	GA
162	162	Allele Y	GG	162	G12	Both Alleles	GA	162	G12	Allele X	GG	162	G12	Allele X	GG	162	G12	Allele Y	CC	162	G12	Allele Y	AA
163	163	Allele X	TT	163	G14	Both Alleles	GA	163	G14	Allele X	GG	163	G14	Allele X	GG	163	G14	Both Alleles	GC	163	G14	Allele Y	AA
164	164	Allele Y	GG	164	G16	Allele X	GG	164	G16	Allele X	GG	164	G16	Allele X	GG	164	G16	Both Alleles	GC	164	G16	Both Alleles	GA
165	165	Both Alleles	TG	165	G18	Both Alleles	GA	165	G18	Allele X	GG	165	G18	Allele X	GG	165	G18	Allele X	GG	165	G18	Allele Y	AA
166	166	Allele Y	GG	166	G20	Allele X	GG	166	G20	Both Alleles	GA	166	G20	Allele X	GG	166	G20	Both Alleles	GC	166	G20	Allele Y	AA
167	167	Allele Y	GG	167	G22	Allele X	GG	167	G22	Allele X	GG	167	G22	Allele X	GG	167	G22	Allele X	GG	167	G22	Allele Y	AA
168	168	Allele Y	GG	168	G24	Both Alleles	GA	168	G24	Both Alleles	GA	168	G24	Allele X	GG	168	G24	Allele Y	CC	168	G24	Allele Y	AA
169	169	Allele X	TT	169	H1	Allele Y	AA	169	H1	Allele X	GG	169	H1	Allele X	GG	169	H1	Both Alleles	GC	169	H1	Both Alleles	GA
170	170	Both Alleles	TG	170	H3	Both Alleles	GA	170	H3	Both Alleles	GA	170	H3	Allele X	GG	170	H3	Allele Y	CC	170	H3	Allele Y	AA
171	171	Allele Y	GG	171	H5	Both Alleles	GA	171	H5	Allele X	GG	171	H5	Allele X	GG	171	H5	Both Alleles	GC	171	H5	Allele Y	AA
172	172	Both Alleles	TG	172	H7	Both Alleles	GA	172	H7	Allele X	GG	172	H7	Allele X	GG	172	H7	Both Alleles	GC	172	H7	Allele Y	AA
173	173	Both Alleles	TG	173	H9	Both Alleles	GA	173	H9	Allele X	GG	173	H9	Allele X	GG	173	H9	Both Alleles	GC	173	H9	Allele Y	AA
174	174	Allele X	TT	174	H11	Both Alleles	GA	174	H11	Allele X	GG	174	H11	Allele X	GG	174	H11	Allele Y	CC	174	H11	Both Alleles	GA
175	175	Allele Y	GG	175	H13	Allele Y	AA	175	H13	Allele X	GG	175	H13	Allele X	GG	175	H13	Allele Y	CC	175	H13	Both Alleles	GA
176	176	Allele Y	GG	176	H15	Allele Y	AA	176	H15	Allele X	GG	176	H15	Allele X	GG	176	H15	Both Alleles	GC	176	H15	Allele Y	AA
177	177	Both Alleles	TG	177	H17	Both Alleles	GA	177	H17	Allele X	GG	177	H17	Allele X	GG	177	H17	Both Alleles	GC	177	H17	Allele Y	AA
178	178	Both Alleles	TG	178	H19	Allele Y	AA	178	H19	Allele X	GG	178	H19	Allele X	GG	178	H19	Both Alleles	GC	178	H19	Allele Y	AA
179	179	Allele X	TT	179	H21	Allele X	GG	179	H21	Allele X	GG	179	H21	Allele X	GG	179	H21	Allele Y	CC	179	H21	Both Alleles	GA
180	180	Allele Y	GG	180	H23	Both Alleles	GA	180	H23	Allele X	GG	180	H23	Allele X	GG	180	H23	Both Alleles	GC	180	H23	Allele Y	AA
181	181	Allele Y	GG	181	H2	Allele Y	AA	181	H2	Allele X	GG	181	H2	Allele X	GG	181	H2	Allele Y	CC	181	H2	Allele Y	AA
182	182	Both Alleles	TG	182	H4	Both Alleles	GA	182	H4	Allele X	GG	182	H4	Allele X	GG	182	H4	Both Alleles	GC	182	H4	Both Alleles	GA
183	183	Allele X	TT	183	H6	Allele Y	AA	183	H6	Both Alleles	GA	183	H6	Allele X	GG	183	H6	Allele Y	CC	183	H6	Allele Y	AA
184	184	Allele X	TT	184	H8	Both Alleles	GA	184	H8	Allele X	GG	184	H8	Allele X	GG	184	H8	Both Alleles	GC	184	H8	Allele Y	AA
185	185	Both Alleles	TG	185	H10	Allele X	GG	185	H10	Allele X	GG	185	H10	Allele X	GG	185	H10	Allele Y	CC	185	H10	Both Alleles	GA
186	186	Both Alleles	TG	186	H12	Allele Y	AA	186	H12	Allele X	GG	186	H12	Allele X	GG	186	H12	Both Alleles	GC	186	H12	Allele Y	AA
187	187	Allele Y	GG	187	H14	Allele X	GG	187	H14	Both Alleles	GA	187	H14	Allele X	GG	187	H14	Both Alleles	GC	187	H14	Allele Y	AA
188	188	Allele X	TT	188	H16	Both Alleles	GA	188	H16	Allele X	GG	188	H16	Allele X	GG	188	H16	Both Alleles	GC	188	H16	Allele Y	AA
189	189	Allele Y	GG	189	H18	Allele Y	AA	189	H18	Allele X	GG	189	H18	Allele X	GG	189	H18	Both Alleles	GC	189	H18	Both Alleles	GA
190	190	Allele Y	GG	190	H20	Allele Y	AA	190	H20	Allele X	GG	190	H20	Allele X	GG	190	H20	Both Alleles	GC	190	H20	Allele Y	AA
191	191	Both Alleles	TG	191	H22	Allele Y	AA	191	H22	Allele X	GG	191	H22	Allele X	GG	191	H22	Both Alleles	GC	191	H22	Allele Y	AA
192	192	Allele Y	GG	192	H24	Both Alleles	GA	192	H24	Both Alleles	GA	192	H24	Allele X	GG	192	H24	Allele Y	CC	192	H24	Allele Y	AA
193	193	Both Alleles	TG	193	I1	Both Alleles	GA	193	I1	Allele X	GG	193	I1	Allele X	GG	193	I1	Allele Y	CC	193	I1	Allele Y	AA
194	194	Allele Y	GG	194	I3	Allele Y	AA	194	I3	Both Alleles	GA	194	I3	Allele X	GG	194	I3	Allele Y	CC	194	I3	Allele Y	AA
195	195	Allele X	TT	195	I5	Allele X	GG	195	I5	Allele X	GG	195	I5	Allele X	GG	195	I5	Both Alleles	GC	195	I5	Allele Y	AA
196	196	Both Alleles	TG	196	I7	Allele Y	AA	196	I7	Both Alleles	GA	196	I7	Allele X	GG	196	I7	Both Alleles	GC	196	I7	Allele Y	AA
197	197	Allele X	TT	197	I9	Allele X	GG	197	I9	Allele X	GG	197	I9	Allele X	GG	197	I9	Both Alleles	GC	197	I9	Allele Y	AA
198	198	Allele Y	GG	198	I11	Allele X	GG	198	I11	Allele X	GG	198	I11	Allele X	GG	198	I11	Both Alleles	GC	198	I11	Allele Y	AA
199	199	Allele Y	GG	199	I13	Allele X	GG	199	I13	Allele X	GG	199	I13	Allele X	GG	199	I13	Allele Y	CC	199	I13	Both Alleles	GA
200	200	Allele X	TT	200	I15	Both Alleles	GA	200	I15	Allele X	GG	200	I15	Allele X	GG	200	I15	Allele Y	CC	200	I15	Both Alleles	GA
201	201	Both Alleles	TG	201	I17	Allele Y	AA	201	I17	Allele X	GG	201	I17	Allele X	GG	201	I17	Both Alleles	GC	201	I17	Allele Y	AA
202	202	Allele Y	GG	202	I19	Allele Y	AA	202	I19	Allele X	GG	202	I19	Allele X	GG	202	I19	Allele Y	CC	202	I19	Both Alleles	GA
203	203	Both Alleles	TG	203	I21	Both Alleles	GA	203	I21	Allele X	GG	203	I21	Allele X	GG	203	I21	Both Alleles	GC	203	I21	Allele Y	AA
204	204	Both Alleles	TG	204	I23	Allele Y	AA	204	I23	Allele X	GG	204	I23	Allele X	GG	204	I23	Both Alleles	GC	204	I23	Allele Y	AA
205	205	Allele Y	GG	205	I2	Allele Y	AA	205	I2	Allele X	GG	205	I2	Allele X	GG	205	I2	Allele Y	CC	205	I2	Allele Y	AA
206	206	Allele Y	GG	206	I4	Allele Y	AA	206	I4	Allele X	GG	206	I4	Allele X	GG	206	I4	Allele X	GG	206	I4	Allele Y	AA
207	207	Allele Y	GG	207	I6	Both Alleles	GA	207	I6	Both Alleles	GA	207	I6	Allele X	GG	207	I6	Allele Y	CC	207	I6	Allele Y	AA
208	208	Both Alleles	TG	208	I8	Allele Y	AA	208	I8	Both Alleles	GA	208	I8	Allele X	GG	208	I8	Allele Y	CC	208	I8	Allele Y	AA
209	209	Both Alleles	TG	209	I10	Both Alleles	GA	209	I10	Allele X	GG	209	I10	Allele X	GG	209	I10	Allele Y	CC	209	I10	Both Alleles	GA
210	210	Allele X	TT	210	I12	Allele X	GG	210	I12	Allele X	GG	210	I12	Allele X	GG	210	I12	Negative	NegatiCe	210	I12	Allele Y	AA
211	211	Allele Y	GG	211	I14	Allele X	GG	211	I14	Both Alleles	GA	211	I14	Allele X	GG	211	I14	Both Alleles	GC	211	I14	Allele Y	AA
212	212	Allele Y	GG	212	I16	Allele Y	AA	212	I16	Allele X	GG	212	I16	Allele X	GG	212	I16	Allele Y	CC	212	I16	Both Alleles	GA
213	213	Both Alleles	TG	213	I18	Both Alleles	GA	213	I18	Allele X	GG	213	I18	Allele X	GG	213	I18	Allele Y	CC	213	I18	Allele X	GG
214	214	Allele Y	GG	214	I20	Allele X	GG	214	I20	Allele X	GG	214	I20	Allele X	GG	214	I20	Allele X	GG	214	I20	Allele Y	AA
215	215	Both Alleles	TG	215	I22	Allele Y	AA	215	I22	Allele X	GG	215	I22	Allele X	GG	215	I22	Both Alleles	GC	215	I22	Both Alleles	GA
216	216	Both Alleles	TG	216	I24	Allele Y	AA	216	I24	Allele X	GG	216	I24	Allele X	GG	216	I24	Both Alleles	GC	216	I24	Both Alleles	GA
217	217	Both Alleles	TG	217	J1	Both Alleles	GA	217	J1	Allele X	GG	217	J1	Allele X	GG	217	J1	Allele Y	CC	217	J1	Allele Y	AA
218	218	Both Alleles	TG	218	J3	Allele Y	AA	218	J3	Allele X	GG	218	J3	Allele X	GG	218	J3	Both Alleles	GC	218	J3	Allele Y	AA
219	219	Allele Y	GG	219	J5	Both Alleles	GA	219	J5	Allele X	GG	219	J5	Allele X	GG	219	J5	Allele Y	CC	219	J5	Both Alleles	GA
220	220	Both Alleles	TG	220	J7	Allele X	GG	220	J7	Both Alleles	GA	220	J7	Allele X	GG	220	J7	Both Alleles	GC	220	J7	Allele Y	AA
221	221	Both Alleles	TG	221	J9	Both Alleles	GA	221	J9	Allele X	GG	221	J9	Allele X	GG	221	J9	Allele Y	CC	221	J9	Both Alleles	GA
222	222	Allele X	TT	222	J11	Both Alleles	GA	222	J11	Allele X	GG	222	J11	Allele X	GG	222	J11	Both Alleles	GC	222	J11	Both Alleles	GA
223	223	Allele Y	GG	223	J13	Both Alleles	GA	223	J13	Both Alleles	GA	223	J13	Allele X	GG	223	J13	Allele Y	CC	223	J13	Allele Y	AA
224	224	Both Alleles	TG	224	J15	Allele Y	AA	224	J15	Allele X	GG	224	J15	Allele X	GG	224	J15	Both Alleles	GC	224	J15	Allele Y	AA
225	225	Allele X	TT	225	J17	Both Alleles	GA	225	J17	Allele X	GG	225	J17	Allele X	GG	225	J17	Allele Y	CC	225	J17	Both Alleles	GA
226	226	Both Alleles	TG	226	J19	Both Alleles	GA	226	J19	Allele X	GG	226	J19	Allele X	GG	226	J19	Allele Y	CC	226	J19	Allele Y	AA
227	227	Both Alleles	TG	227	J21	Allele X	GG	227	J21	Both Alleles	GA	227	J21	Allele X	GG	227	J21	Both Alleles	GC	227	J21	Allele Y	AA
228	228	Allele Y	GG	228	J23	Allele Y	AA	228	J23	Allele X	GG	228	J23	Allele X	GG	228	J23	Both Alleles	GC	228	J23	Allele Y	AA
229	229	Both Alleles	TG	229	J2	Both Alleles	GA	229	J2	Allele X	GG	229	J2	Allele X	GG	229	J2	Both Alleles	GC	229	J2	Allele Y	AA
230	230	Both Alleles	TG	230	J4	Both Alleles	GA	230	J4	Allele X	GG	230	J4	Allele X	GG	230	J4	Both Alleles	GC	230	J4	Allele Y	AA
231	231	Both Alleles	TG	231	J6	Allele X	GG	231	J6	Allele X	GG	231	J6	Allele X	GG	231	J6	Allele Y	CC	231	J6	Allele Y	AA
232	232	Both Alleles	TG	232	J8	Allele Y	AA	232	J8	Allele X	GG	232	J8	Allele X	GG	232	J8	Allele Y	CC	232	J8	Both Alleles	GA
233	233	Both Alleles	TG	233	J10	Both Alleles	GA	233	J10	Allele X	GG	233	J10	Allele X	GG	233	J10	Allele Y	CC	233	J10	Allele Y	AA
234	234	Allele X	TT	234	J12	Both Alleles	GA	234	J12	Both Alleles	GA	234	J12	Allele X	GG	234	J12	Both Alleles	GC	234	J12	Allele Y	AA
235	235	Both Alleles	TG	235	J14	Both Alleles	GA	235	J14	Both Alleles	GA	235	J14	Allele X	GG	235	J14	Allele Y	CC	235	J14	Allele Y	AA
236	236	Both Alleles	TG	236	J16	Allele Y	AA	236	J16	Allele X	GG	236	J16	Allele X	GG	236	J16	Allele Y	CC	236	J16	Allele Y	AA
237	237	Allele Y	GG	237	J18	Allele X	GG	237	J18	Allele X	GG	237	J18	Allele X	GG	237	J18	Both Alleles	GC	237	J18	Allele Y	AA
238	238	Both Alleles	TG	238	J20	Allele Y	AA	238	J20	Both Alleles	GA	238	J20	Allele X	GG	238	J20	Allele Y	CC	238	J20	Allele Y	AA
239	239	Allele Y	GG	239	J22	Both Alleles	GA	239	J22	Allele X	GG	239	J22	Allele X	GG	239	J22	Allele Y	CC	239	J22	Both Alleles	GA
240	240	Both Alleles	TG	240	J24	Allele X	GG	240	J24	Allele X	GG	240	J24	Allele X	GG	240	J24	Allele Y	CC	240	J24	Allele Y	AA
241	241	Allele Y	GG	241	K1	Allele Y	AA	241	K1	Allele X	GG	241	K1	Allele X	GG	241	K1	Both Alleles	GC	241	K1	Both Alleles	GA
242	242	Allele X	TT	242	K3	Both Alleles	GA	242	K3	Allele X	GG	242	K3	Allele X	GG	242	K3	Allele Y	CC	242	K3	Allele Y	AA
243	243	Both Alleles	TG	243	K5	Both Alleles	GA	243	K5	Allele X	GG	243	K5	Allele X	GG	243	K5	Allele Y	CC	243	K5	Allele Y	AA
244	244	Both Alleles	TG	244	K7	Both Alleles	GA	244	K7	Both Alleles	GA	244	K7	Allele X	GG	244	K7	Allele Y	CC	244	K7	Allele Y	AA
245	245	Both Alleles	TG	245	K9	Allele Y	AA	245	K9	Allele X	GG	245	K9	Allele X	GG	245	K9	Allele Y	CC	245	K9	Allele Y	AA
246	246	Allele Y	GG	246	K11	Both Alleles	GA	246	K11	Allele Y	AA	246	K11	Allele X	GG	246	K11	Allele Y	CC	246	K11	Allele Y	AA
247	247	Allele Y	GG	247	K13	Both Alleles	GA	247	K13	Both Alleles	GA	247	K13	Allele X	GG	247	K13	Both Alleles	GC	247	K13	Allele Y	AA
248	248	Both Alleles	TG	248	K15	Both Alleles	GA	248	K15	Allele X	GG	248	K15	Allele X	GG	248	K15	Allele Y	CC	248	K15	Allele Y	AA
249	249	Both Alleles	TG	249	K17	Allele Y	AA	249	K17	Allele X	GG	249	K17	Allele X	GG	249	K17	Allele Y	CC	249	K17	Both Alleles	GA
250	250	Both Alleles	TG	250	K19	Allele Y	AA	250	K19	Allele X	GG	250	K19	Allele X	GG	250	K19	Both Alleles	GC	250	K19	Both Alleles	GA
251	251	Allele Y	GG	251	K21	Allele Y	AA	251	K21	Allele X	GG	251	K21	Allele X	GG	251	K21	Allele Y	CC	251	K21	Both Alleles	GA
252	252	Both Alleles	TG	252	K23	Both Alleles	GA	252	K23	Allele X	GG	252	K23	Allele X	GG	252	K23	Allele Y	CC	252	K23	Allele Y	AA
253	253	Allele Y	GG	253	K2	Allele Y	AA	253	K2	Allele X	GG	253	K2	Allele X	GG	253	K2	Both Alleles	GC	253	K2	Allele Y	AA
254	254	Allele Y	GG	254	K4	Both Alleles	GA	254	K4	Allele X	GG	254	K4	Allele X	GG	254	K4	Both Alleles	GC	254	K4	Allele Y	AA
255	255	Both Alleles	TG	255	K6	Allele X	GG	255	K6	Allele X	GG	255	K6	Allele X	GG	255	K6	Allele Y	CC	255	K6	Both Alleles	GA
256	256	Both Alleles	TG	256	K8	Allele Y	AA	256	K8	Allele X	GG	256	K8	Allele X	GG	256	K8	Both Alleles	GC	256	K8	Allele Y	AA
257	257	Both Alleles	TG	257	K10	Both Alleles	GA	257	K10	Allele X	GG	257	K10	Allele X	GG	257	K10	Both Alleles	GC	257	K10	Allele Y	AA
258	258	Allele Y	GG	258	K12	Both Alleles	GA	258	K12	Allele X	GG	258	K12	Allele X	GG	258	K12	Both Alleles	GC	258	K12	Both Alleles	GA
259	259	Both Alleles	TG	259	K14	Allele X	GG	259	K14	Both Alleles	GA	259	K14	Allele X	GG	259	K14	Both Alleles	GC	259	K14	Allele Y	AA
260	260	Both Alleles	TG	260	K16	Allele X	GG	260	K16	Allele X	GG	260	K16	Allele X	GG	260	K16	Allele Y	CC	260	K16	Allele Y	AA
261	261	Both Alleles	TG	261	K18	Both Alleles	GA	261	K18	Allele X	GG	261	K18	Allele X	GG	261	K18	Both Alleles	GC	261	K18	Both Alleles	GA
262	262	Allele X	TT	262	K20	Both Alleles	GA	262	K20	Allele X	GG	262	K20	Allele X	GG	262	K20	Allele Y	CC	262	K20	Allele Y	AA
263	263	Both Alleles	TG	263	K22	Both Alleles	GA	263	K22	Allele X	GG	263	K22	Allele X	GG	263	K22	Allele Y	CC	263	K22	Allele Y	AA
264	264	Both Alleles	TG	264	K24	Allele Y	AA	264	K24	Allele X	GG	264	K24	Allele X	GG	264	K24	Allele Y	CC	264	K24	Both Alleles	GA
265	265	Allele X	TT	265	L1	Both Alleles	GA	265	L1	Both Alleles	GA	265	L1	Allele X	GG	265	L1	Both Alleles	GC	265	L1	Allele Y	AA
266	266	Both Alleles	TG	266	L3	Both Alleles	GA	266	L3	Allele X	GG	266	L3	Allele X	GG	266	L3	Allele Y	CC	266	L3	Allele Y	AA
267	267	Both Alleles	TG	267	L5	Both Alleles	GA	267	L5	Allele X	GG	267	L5	Allele X	GG	267	L5	Allele Y	CC	267	L5	Allele Y	AA
268	268	Both Alleles	TG	268	L7	Both Alleles	GA	268	L7	Allele X	GG	268	L7	Allele X	GG	268	L7	Allele Y	CC	268	L7	Both Alleles	GA
269	269	Allele Y	GG	269	L9	Allele Y	AA	269	L9	Allele X	GG	269	L9	Allele X	GG	269	L9	Allele Y	CC	269	L9	Both Alleles	GA
270	270	Both Alleles	TG	270	L11	Both Alleles	GA	270	L11	Allele X	GG	270	L11	Allele X	GG	270	L11	Allele Y	CC	270	L11	Allele Y	AA
271	271	Both Alleles	TG	271	L13	Both Alleles	GA	271	L13	Allele X	GG	271	L13	Allele X	GG	271	L13	Both Alleles	GC	271	L13	Allele Y	AA
272	272	Allele X	TT	272	L15	Allele X	GG	272	L15	Allele X	GG	272	L15	Allele X	GG	272	L15	Both Alleles	GC	272	L15	Allele Y	AA
273	273	Allele Y	GG	273	L17	Allele Y	AA	273	L17	Allele X	GG	273	L17	Allele X	GG	273	L17	Both Alleles	GC	273	L17	Allele Y	AA
274	274	Allele Y	GG	274	L19	Allele X	GG	274	L19	Allele X	GG	274	L19	Allele X	GG	274	L19	Both Alleles	GC	274	L19	Allele Y	AA
275	275	Both Alleles	TG	275	L21	Allele X	GG	275	L21	Allele X	GG	275	L21	Allele X	GG	275	L21	Allele Y	CC	275	L21	Both Alleles	GA
276	276	Allele X	TT	276	L23	Both Alleles	GA	276	L23	Allele X	GG	276	L23	Allele X	GG	276	L23	Both Alleles	GC	276	L23	Both Alleles	GA
277	277	Allele Y	GG	277	L2	Both Alleles	GA	277	L2	Allele X	GG	277	L2	Allele X	GG	277	L2	Allele Y	CC	277	L2	Allele X	GG
278	278	Both Alleles	TG	278	L4	Allele Y	AA	278	L4	Allele X	GG	278	L4	Allele X	GG	278	L4	Allele Y	CC	278	L4	Both Alleles	GA
279	279	Both Alleles	TG	279	L6	Allele Y	AA	279	L6	Allele X	GG	279	L6	Allele X	GG	279	L6	Both Alleles	GC	279	L6	Allele Y	AA
280	280	Both Alleles	TG	280	L8	Both Alleles	GA	280	L8	Allele X	GG	280	L8	Allele X	GG	280	L8	Allele Y	CC	280	L8	Both Alleles	GA
281	281	Both Alleles	TG	281	L10	Allele Y	AA	281	L10	Allele X	GG	281	L10	Allele X	GG	281	L10	Allele Y	CC	281	L10	Allele Y	AA
282	282	Allele X	TT	282	L12	Both Alleles	GA	282	L12	Both Alleles	GA	282	L12	Allele X	GG	282	L12	Both Alleles	GC	282	L12	Allele Y	AA
283	283	Allele Y	GG	283	L14	Allele X	GG	283	L14	Allele X	GG	283	L14	Allele X	GG	283	L14	Allele X	GG	283	L14	Allele Y	AA
284	284	Allele Y	GG	284	L16	Both Alleles	GA	284	L16	Allele X	GG	284	L16	Allele X	GG	284	L16	Both Alleles	GC	284	L16	Allele Y	AA
285	285	Both Alleles	TG	285	L18	Both Alleles	GA	285	L18	Allele X	GG	285	L18	Allele X	GG	285	L18	Allele Y	CC	285	L18	Allele Y	AA
286	286	Both Alleles	TG	286	L20	Both Alleles	GA	286	L20	Both Alleles	GA	286	L20	Allele X	GG	286	L20	Both Alleles	GC	286	L20	Allele Y	AA
287	287	Both Alleles	TG	287	L22	Allele Y	AA	287	L22	Allele X	GG	287	L22	Allele X	GG	287	L22	Both Alleles	GC	287	L22	Allele Y	AA
288	288	Both Alleles	TG	288	L24	Allele Y	AA	288	L24	Allele X	GG	288	L24	Allele X	GG	288	L24	Both Alleles	GC	288	L24	Allele Y	AA
289	289	Allele Y	GG	289	M1	Both Alleles	GA	289	M1	Allele X	GG	289	M1	Allele X	GG	289	M1	Both Alleles	GC	289	M1	Allele Y	AA
290	290	Allele X	TT	290	M3	Allele Y	AA	290	M3	Allele X	GG	290	M3	Allele X	GG	290	M3	Allele Y	CC	290	M3	Allele X	GG
291	291	Both Alleles	TG	291	M5	Allele X	GG	291	M5	Allele X	GG	291	M5	Allele X	GG	291	M5	Both Alleles	GC	291	M5	Both Alleles	GA
292	292	Allele Y	GG	292	M7	Allele X	GG	292	M7	Allele X	GG	292	M7	Allele X	GG	292	M7	Allele Y	CC	292	M7	Allele Y	AA
293	293	Both Alleles	TG	293	M9	Allele X	GG	293	M9	Both Alleles	GA	293	M9	Allele X	GG	293	M9	Allele Y	CC	293	M9	Both Alleles	GA
294	294	Both Alleles	TG	294	M11	Both Alleles	GA	294	M11	Allele X	GG	294	M11	Allele X	GG	294	M11	Allele Y	CC	294	M11	Allele Y	AA
295	295	Allele Y	GG	295	M13	Both Alleles	GA	295	M13	Allele X	GG	295	M13	Allele X	GG	295	M13	Allele Y	CC	295	M13	Allele Y	AA
296	296	Allele Y	GG	296	M15	Both Alleles	GA	296	M15	Allele Y	AA	296	M15	Allele X	GG	296	M15	Allele Y	CC	296	M15	Allele Y	AA
297	297	Allele Y	GG	297	M17	Allele Y	AA	297	M17	Allele X	GG	297	M17	Allele X	GG	297	M17	Both Alleles	GC	297	M17	Allele Y	AA
298	298	Both Alleles	TG	298	M19	Allele Y	AA	298	M19	Allele X	GG	298	M19	Allele X	GG	298	M19	Allele Y	CC	298	M19	Both Alleles	GA
299	299	Both Alleles	TG	299	M21	Allele X	GG	299	M21	Allele X	GG	299	M21	Allele X	GG	299	M21	Allele Y	CC	299	M21	Both Alleles	GA
300	300	Allele Y	GG	300	M23	Allele Y	AA	300	M23	Allele X	GG	300	M23	Allele X	GG	300	M23	Allele Y	CC	300	M23	Both Alleles	GA
301	301	Both Alleles	TG	301	M2	Both Alleles	GA	301	M2	Allele X	GG	301	M2	Allele X	GG	301	M2	Both Alleles	GC	301	M2	Allele Y	AA
302	302	Both Alleles	TG	302	M4	Allele X	GG	302	M4	Allele X	GG	302	M4	Allele X	GG	302	M4	Allele X	GG	302	M4	Allele Y	AA
303	303	Allele Y	GG	303	M6	Both Alleles	GA	303	M6	Both Alleles	GA	303	M6	Allele X	GG	303	M6	Allele Y	CC	303	M6	Allele Y	AA
304	304	Both Alleles	TG	304	M8	Both Alleles	GA	304	M8	Allele X	GG	304	M8	Allele X	GG	304	M8	Both Alleles	GC	304	M8	Allele Y	AA
305	305	Both Alleles	TG	305	M10	Allele Y	AA	305	M10	Both Alleles	GA	305	M10	Allele X	GG	305	M10	Both Alleles	GC	305	M10	Allele Y	AA
306	306	Allele Y	GG	306	M12	Allele Y	AA	306	M12	Allele X	GG	306	M12	Allele X	GG	306	M12	Allele X	GG	306	M12	Allele Y	AA
307	307	Allele X	TT	307	M14	Both Alleles	GA	307	M14	Allele X	GG	307	M14	Allele X	GG	307	M14	Allele X	GG	307	M14	Allele Y	AA
308	308	Both Alleles	TG	308	M16	Both Alleles	GA	308	M16	Allele X	GG	308	M16	Allele X	GG	308	M16	Both Alleles	GC	308	M16	Allele Y	AA
309	309	Allele X	TT	309	M18	Negative	NegatiAe	309	M18	Allele X	GG	309	M18	Allele X	GG	309	M18	Both Alleles	GC	309	M18	Allele Y	AA
310	310	Both Alleles	TG	310	M20	Negative	NegatiAe	310	M20	Allele X	GG	310	M20	Allele X	GG	310	M20	Both Alleles	GC	310	M20	Both Alleles	GA
311	311	Allele Y	GG	311	M22	Negative	NegatiAe	311	M22	Allele X	GG	311	M22	Allele X	GG	311	M22	Allele Y	CC	311	M22	Both Alleles	GA
312	312	Allele X	TT	312	M24	Negative	NegatiAe	312	M24	Allele X	GG	312	M24	Allele X	GG	312	M24	Allele Y	CC	312	M24	Allele Y	AA
313	313	Allele Y	GG	313	N1	Allele X	GG	313	N1	Both Alleles	GA	313	N1	Allele X	GG	313	N1	Allele Y	CC	313	N1	Allele Y	AA
314	314	Both Alleles	TG	314	N3	Allele X	GG	314	N3	Allele X	GG	314	N3	Allele X	GG	314	N3	Allele Y	CC	314	N3	Allele Y	AA
315	315	Allele Y	GG	315	N5	Both Alleles	GA	315	N5	Allele X	GG	315	N5	Allele X	GG	315	N5	Allele Y	CC	315	N5	Allele Y	AA
316	316	Both Alleles	TG	316	N7	Both Alleles	GA	316	N7	Allele X	GG	316	N7	Allele X	GG	316	N7	Allele Y	CC	316	N7	Both Alleles	GA
317	317	Both Alleles	TG	317	N9	Both Alleles	GA	317	N9	Allele X	GG	317	N9	Allele X	GG	317	N9	Both Alleles	GC	317	N9	Both Alleles	GA
318	318	Both Alleles	TG	318	N11	Both Alleles	GA	318	N11	Allele X	GG	318	N11	Allele X	GG	318	N11	Allele Y	CC	318	N11	Allele Y	AA
319	319	Allele Y	GG	319	N13	Both Alleles	GA	319	N13	Allele X	GG	319	N13	Allele X	GG	319	N13	Both Alleles	GC	319	N13	Both Alleles	GA
320	320	Allele X	TT	320	N15	Both Alleles	GA	320	N15	Allele X	GG	320	N15	Allele X	GG	320	N15	Allele Y	CC	320	N15	Allele Y	AA
321	321	Both Alleles	TG	321	N17	Both Alleles	GA	321	N17	Allele X	GG	321	N17	Allele X	GG	321	N17	Allele Y	CC	321	N17	Both Alleles	GA
322	322	Allele Y	GG	322	N19	Allele X	GG	322	N19	Allele X	GG	322	N19	Allele X	GG	322	N19	Allele Y	CC	322	N19	Both Alleles	GA
323	323	Both Alleles	TG	323	N21	Allele X	GG	323	N21	Allele X	GG	323	N21	Allele X	GG	323	N21	Both Alleles	GC	323	N21	Allele Y	AA
324	324	Allele Y	GG	324	N23	Both Alleles	GA	324	N23	Allele X	GG	324	N23	Allele X	GG	324	N23	Both Alleles	GC	324	N23	Allele Y	AA
325	325	Both Alleles	TG	325	N2	Both Alleles	GA	325	N2	Allele X	GG	325	N2	Allele X	GG	325	N2	Allele X	GG	325	N2	Allele Y	AA
326	326	Allele Y	GG	326	N4	Allele Y	AA	326	N4	Allele X	GG	326	N4	Allele X	GG	326	N4	Allele X	GG	326	N4	Allele Y	AA
327	327	Allele Y	GG	327	N6	Both Alleles	GA	327	N6	Allele X	GG	327	N6	Allele X	GG	327	N6	Allele Y	CC	327	N6	Allele Y	AA
328	328	Both Alleles	TG	328	N8	Both Alleles	GA	328	N8	Allele X	GG	328	N8	Allele X	GG	328	N8	Allele Y	CC	328	N8	Allele Y	AA
329	329	Allele Y	GG	329	N10	Both Alleles	GA	329	N10	Allele X	GG	329	N10	Allele X	GG	329	N10	Allele Y	CC	329	N10	Allele Y	AA
330	330	Allele Y	GG	330	N12	Both Alleles	GA	330	N12	Allele X	GG	330	N12	Allele X	GG	330	N12	Allele Y	CC	330	N12	Allele Y	AA
331	331	Allele Y	GG	331	N14	Allele X	GG	331	N14	Both Alleles	GA	331	N14	Allele X	GG	331	N14	Allele Y	CC	331	N14	Allele Y	AA
332	332	Both Alleles	TG	332	N16	Allele Y	AA	332	N16	Allele X	GG	332	N16	Allele X	GG	332	N16	Both Alleles	GC	332	N16	Allele Y	AA
333	333	Both Alleles	TG	333	N18	Allele X	GG	333	N18	Both Alleles	GA	333	N18	Allele X	GG	333	N18	Allele Y	CC	333	N18	Allele Y	AA
334	334	Allele X	TT	334	N20	Both Alleles	GA	334	N20	Allele X	GG	334	N20	Allele X	GG	334	N20	Allele Y	CC	334	N20	Both Alleles	GA
335	335	Both Alleles	TG	335	N22	Both Alleles	GA	335	N22	Allele X	GG	335	N22	Allele X	GG	335	N22	Allele Y	CC	335	N22	Both Alleles	GA
336	336	Allele Y	GG	336	N24	Allele Y	AA	336	N24	Both Alleles	GA	336	N24	Allele X	GG	336	N24	Allele Y	CC	336	N24	Allele Y	AA
337	337	Allele Y	GG	337	O1	Allele Y	AA	337	O1	Allele X	GG	337	O1	Allele X	GG	337	O1	Both Alleles	GC	337	O1	Allele Y	AA
338	338	Both Alleles	TG	338	O3	Allele Y	AA	338	O3	Allele X	GG	338	O3	Allele X	GG	338	O3	Allele Y	CC	338	O3	Both Alleles	GA
339	339	Allele X	TT	339	O5	Allele Y	AA	339	O5	Both Alleles	GA	339	O5	Allele X	GG	339	O5	Allele Y	CC	339	O5	Allele Y	AA
340	340	Both Alleles	TG	340	O7	Allele Y	AA	340	O7	Allele X	GG	340	O7	Allele X	GG	340	O7	Allele Y	CC	340	O7	Allele Y	AA
341	341	Allele X	TT	341	O9	Both Alleles	GA	341	O9	Allele X	GG	341	O9	Allele X	GG	341	O9	Both Alleles	GC	341	O9	Allele Y	AA
342	342	Allele Y	GG	342	O11	Both Alleles	GA	342	O11	Allele X	GG	342	O11	Allele X	GG	342	O11	Allele Y	CC	342	O11	Allele Y	AA
343	343	Allele Y	GG	343	O13	Allele X	GG	343	O13	Allele X	GG	343	O13	Allele X	GG	343	O13	Both Alleles	GC	343	O13	Allele Y	AA
344	344	Allele Y	GG	344	O15	Both Alleles	GA	344	O15	Allele X	GG	344	O15	Allele X	GG	344	O15	Both Alleles	GC	344	O15	Both Alleles	GA
345	345	Both Alleles	TG	345	O17	Both Alleles	GA	345	O17	Both Alleles	GA	345	O17	Allele X	GG	345	O17	Allele Y	CC	345	O17	Allele Y	AA
346	346	Allele Y	GG	346	O19	Both Alleles	GA	346	O19	Both Alleles	GA	346	O19	Allele X	GG	346	O19	Allele Y	CC	346	O19	Allele Y	AA
347	347	Both Alleles	TG	347	O21	Allele X	GG	347	O21	Both Alleles	GA	347	O21	Allele X	GG	347	O21	Allele Y	CC	347	O21	Allele Y	AA
348	348	Both Alleles	TG	348	O23	Allele X	GG	348	O23	Both Alleles	GA	348	O23	Allele X	GG	348	O23	Allele Y	CC	348	O23	Allele Y	AA
349	349	Both Alleles	TG	349	O2	Both Alleles	GA	349	O2	Both Alleles	GA	349	O2	Allele X	GG	349	O2	Both Alleles	GC	349	O2	Allele Y	AA
350	350	Allele Y	GG	350	O4	Both Alleles	GA	350	O4	Both Alleles	GA	350	O4	Allele X	GG	350	O4	Allele Y	CC	350	O4	Both Alleles	GA
351	351	Allele Y	GG	351	O6	Both Alleles	GA	351	O6	Both Alleles	GA	351	O6	Allele X	GG	351	O6	Allele Y	CC	351	O6	Both Alleles	GA
352	352	Allele X	TT	352	O8	Both Alleles	GA	352	O8	Allele X	GG	352	O8	Allele X	GG	352	O8	Both Alleles	GC	352	O8	Allele Y	AA
353	353	Allele X	TT	353	O10	Both Alleles	GA	353	O10	Allele X	GG	353	O10	Allele X	GG	353	O10	Allele Y	CC	353	O10	Allele Y	AA
354	354	Allele Y	GG	354	O12	Allele Y	AA	354	O12	Allele X	GG	354	O12	Allele X	GG	354	O12	Allele Y	CC	354	O12	Allele Y	AA
355	355	Both Alleles	TG	355	O14	Both Alleles	GA	355	O14	Allele X	GG	355	O14	Allele X	GG	355	O14	Allele X	GG	355	O14	Allele Y	AA
356	356	Allele X	TT	356	O16	Allele Y	AA	356	O16	Allele X	GG	356	O16	Allele X	GG	356	O16	Both Alleles	GC	356	O16	Allele Y	AA
357	357	Allele Y	GG	357	O18	Negative	NegatiAe	357	O18	Allele X	GG	357	O18	Allele X	GG	357	O18	Allele X	GG	357	O18	Allele Y	AA
358	358	Allele Y	GG	358	O20	Negative	NegatiAe	358	O20	Allele X	GG	358	O20	Allele X	GG	358	O20	Allele X	GG	358	O20	Allele Y	AA
359	359	Both Alleles	TG	359	O22	Negative	NegatiAe	359	O22	Both Alleles	GA	359	O22	Allele X	GG	359	O22	Allele Y	CC	359	O22	Both Alleles	GA
360	360	Allele Y	GG	360	O24	Allele X	GG	360	O24	Allele X	GG	360	O24	Allele X	GG	360	O24	Allele X	GG	360	O24	Allele Y	AA
361	361	Allele X	TT	361	P1	Allele Y	AA	361	P1	Allele X	GG	361	P1	Allele X	GG	361	P1	Allele Y	CC	361	P1	Allele Y	AA
362	362	Both Alleles	TG	362	P3	Both Alleles	GA	362	P3	Allele X	GG	362	P3	Allele X	GG	362	P3	Allele Y	CC	362	P3	Allele Y	AA
363	363	Allele X	TT	363	P5	Both Alleles	GA	363	P5	Allele X	GG	363	P5	Allele X	GG	363	P5	Allele X	GG	363	P5	Allele Y	AA
364	364	Both Alleles	TG	364	P7	Both Alleles	GA	364	P7	Allele X	GG	364	P7	Allele X	GG	364	P7	Allele Y	CC	364	P7	Allele Y	AA
365	365	Both Alleles	TG	365	P9	Allele Y	AA	365	P9	Allele X	GG	365	P9	Allele X	GG	365	P9	Allele Y	CC	365	P9	Both Alleles	GA
366	366	Both Alleles	TG	366	P11	Both Alleles	GA	366	P11	Allele X	GG	366	P11	Allele X	GG	366	P11	Both Alleles	GC	366	P11	Allele Y	AA
367	367	Allele Y	GG	367	P13	Both Alleles	GA	367	P13	Allele X	GG	367	P13	Allele X	GG	367	P13	Allele Y	CC	367	P13	Both Alleles	GA
368	368	Both Alleles	TG	368	P15	Allele X	GG	368	P15	Allele X	GG	368	P15	Allele X	GG	368	P15	Both Alleles	GC	368	P15	Allele Y	AA
369	369	Allele X	TT	369	P17	Allele Y	AA	369	P17	Allele Y	AA	369	P17	Allele X	GG	369	P17	Both Alleles	GC	369	P17	Allele Y	AA
370	370	Allele Y	GG	370	P19	Both Alleles	GA	370	P19	Allele X	GG	370	P19	Allele X	GG	370	P19	Both Alleles	GC	370	P19	Allele Y	AA
371	371	Allele Y	GG	371	P21	Both Alleles	GA	371	P21	Allele X	GG	371	P21	Allele X	GG	371	P21	Both Alleles	GC	371	P21	Allele Y	AA
372	372	Allele Y	GG	372	P23	Allele Y	AA	372	P23	Allele X	GG	372	P23	Allele X	GG	372	P23	Allele Y	CC	372	P23	Both Alleles	GA
373	373	Both Alleles	TG	373	P2	Allele X	GG	373	P2	Negative	NegatiAe	373	P2	Allele X	GG	373	P2	Allele Y	CC	373	P2	Allele Y	AA
374	374	Allele X	TT	374	P4	Allele X	GG	374	P4	Allele X	GG	374	P4	Allele X	GG	374	P4	Both Alleles	GC	374	P4	Allele Y	AA
375	375	Negative	NegatiGe	375	P6	Both Alleles	GA	375	P6	Both Alleles	GA	375	P6	Allele X	GG	375	P6	Both Alleles	GC	375	P6	Allele Y	AA
376	376	Allele Y	GG	376	P8	Both Alleles	GA	376	P8	Both Alleles	GA	376	P8	Allele X	GG	376	P8	Allele Y	CC	376	P8	Allele Y	AA
377	377	Both Alleles	TG	377	P10	Both Alleles	GA	377	P10	Allele X	GG	377	P10	Allele X	GG	377	P10	Allele Y	CC	377	P10	Both Alleles	GA
378	378	Both Alleles	TG	378	P12	Allele Y	AA	378	P12	Allele X	GG	378	P12	Allele X	GG	378	P12	Allele X	GG	378	P12	Allele Y	AA
379	379	Both Alleles	TG	379	P14	Allele Y	AA	379	P14	Allele X	GG	379	P14	Allele X	GG	379	P14	Allele Y	CC	379	P14	Allele Y	AA
380	380	Allele Y	GG	380	P16	Allele Y	AA	380	P16	Allele X	GG	380	P16	Allele X	GG	380	P16	Allele Y	CC	380	P16	Allele Y	AA
381	381	Negative	NegatiGe	381	P18	Allele Y	AA	381	P18	Allele X	GG	381	P18	Allele X	GG	381	P18	Allele X	GG	381	P18	Allele Y	AA
382	382	Allele Y	GG	382	P20	Allele X	GG	382	P20	Allele X	GG	382	P20	Allele X	GG	382	P20	Both Alleles	GC	382	P20	Both Alleles	GA
383	383	Allele Y	GG	383	P22	Allele Y	AA	383	P22	Allele X	GG	383	P22	Allele X	GG	383	P22	Both Alleles	GC	383	P22	Allele Y	AA
384	384	Allele Y	GG	384	P24	Both Alleles	GA	384	P24	Allele X	GG	384	P24	Allele X	GG	384	P24	Both Alleles	GC	384	P24	Allele Y	AA

## Sheet: S1 Table control data
No.	Age	Sex	SNP-12140	SNP-11426	SNP-11391	SNP-11377
001	68	Male	G/G	G/A	G/G	C/C
002	67	Male	G/G	A/A	G/G	G/C
003	48	Male	G/G	G/A	G/G	C/C
004	49	Male	G/G	A/A	G/G	C/C
005	51	Male	G/G	A/A	G/G	C/C
006	59	Male	G/G	A/A	G/G	G/C
007	50	Male	G/G	A/A	G/G	G/C
008	52	Male	G/A	A/A	G/G	C/C
009	52	Male	G/G	A/A	G/G	G/C
010	66	Female	G/G	G/A	G/G	G/C
011	48	Male	G/G	A/A	G/G	C/C
012	48	Male	G/G	G/A	G/G	G/C
013	70	Male	G/G	A/A	G/G	G/C
014	42	Male	A/A	A/A	G/G	C/C
015	43	Male	G/G	G/A	G/G	C/C
016	57	Male	G/G	G/A	G/G	G/C
018	50	Male	G/G	A/A	G/G	C/C
019	53	Male	G/A	A/A	G/G	G/C
020	47	Male	G/G	G/A	G/G	C/C
021	52	Male	G/G	A/A	G/G	C/C
022	66	Female	G/G	A/A	G/G	C/C
023	58	Male	G/G	A/A	G/G	G/C
024	48	Male	G/G	A/A	G/G	C/C
025	55	Female	G/G	A/A	G/G	C/C
026	58	Male	A/A	A/A	G/G	C/C
027	40	Male	G/G	A/A	G/G	G/C
028	41	Male	G/G	A/A	G/G	G/C
030	58	Male	G/A	G/A	G/G	G/C
031	59	Female	G/G	G/A	G/G	C/C
032	58	Male	G/G	A/A	G/G	G/G
033	57	Male	G/A	A/A	G/G	C/C
034	59	Male	G/A	A/A	G/G	C/C
035	60	Male	G/A	A/A	G/G	C/C
036	79	Female	G/A	A/A	G/G	G/C
037	66	Female	G/G	A/A	G/G	C/C
038	59	Male	G/G	G/A	G/G	C/C
039	56	Male	G/G	A/A	G/G	C/C
040	45	Male	G/A	A/A	G/G	C/C
041	65	Male	G/G	A/A	G/G	G/G
042	45	Male	G/G	G/A	G/G	C/C
043	57	Male	G/G	A/A	G/G	G/G
044	58	Male	G/G	A/A	G/G	C/C
045	59	Female	G/G	A/A	G/G	G/C
046	60	Male	G/A	A/A	G/G	C/C
047	67	Male	G/A	A/A	G/G	G/C
048	51	Male	G/G	G/A	G/G	G/C
049	58	Female	G/G	A/A	G/G	G/C
050	53	Male	G/G	A/A	G/G	C/C
052	61	Male	G/G	G/A	G/G	C/C
053	46	Male	G/G	A/A	G/G	C/C
054	60	Female	G/A	A/A	G/G	G/C
055	44	Male	G/G	A/A	G/G	G/C
056	47	Male	G/G	A/A	G/G	G/G
057	54	Female	G/G	A/A	G/G	G/C
058	47	Male	G/G	A/A	G/G	C/C
059	52	Male	G/G	A/A	G/G	G/C
060	53	Male	G/G	A/A	G/G	G/G
061	54	Female	G/A	A/A	G/G	C/C
062	58	Female	G/G	A/A	G/G	C/C
063	47	Male	G/A	A/A	G/G	G/C
064	48	Male	G/G	G/A	G/G	G/C
065	49	Male	G/G	A/A	G/G	C/C
066	56	Female	G/G	A/A	G/G	C/C
067	53	Male	G/G	A/A	G/G	C/C
068	43	Male	G/G	G/A	G/G	C/C
069	49	Male	G/G	A/A	G/G	G/C
070	51	Male	G/G	A/A	G/G	G/C
071	52	Male	G/G	A/A	G/G	C/C
072	53	Female	G/A	A/A	G/G	G/C
073	54	Male	G/G	A/A	G/G	C/C
074	55	Female	A/A	A/A	G/G	C/C
075	56	Male	G/G	A/A	G/G	G/C
076	55	Female	G/G	G/A	G/G	C/C
077	56	Male	G/G	A/A	G/G	G/C
078	57	Female	G/G	A/A	G/G	C/C
079	58	Male	G/G	A/A	G/G	C/C
080	59	Female	G/G	A/A	G/G	G/C
081	60	Male	G/G	G/A	G/G	C/C
082	60	Female	G/G	G/A	G/G	C/C
083	58	Male	G/G	A/A	G/G	G/C
084	59	Female	G/G	G/A	G/G	C/C
085	60	Male	G/G	G/G	G/G	C/C
086	61	Female	G/G	A/A	G/G	G/C
087	62	Male	G/G	G/A	G/G	C/C
088	63	Female	G/G	A/A	G/G	G/C
089	64	Male	G/G	A/A	G/G	C/C
090	83	Male	G/G	A/A	G/G	C/C
091	56	Female	G/G	A/A	G/G	G/G
092	63	Male	G/G	G/A	G/G	C/C
093	46	Male	G/G	A/A	G/G	C/C
094	47	Male	G/G	G/A	G/G	G/C
095	45	Male	G/G	A/A	G/G	C/C
096	48	Male	G/A	A/A	G/G	C/C
097	46	Female	G/G	A/A	G/G	G/C
098	49	Female	G/G	A/A	G/G	C/C
099	45	Male	G/A	A/A	G/G	C/C
101	46	Male	G/G	G/A	G/G	C/C
102	56	Female	G/A	A/A	G/G	C/C
103	60	Female	G/G	A/A	G/G	C/C
104	46	Male	G/A	A/A	G/G	C/C
105	51	Male	G/G	A/A	G/G	G/C
106	53	Male	G/A	A/A	G/G	C/C
107	60	Male	G/G	G/A	G/G	C/C
108	44	Male	G/G	A/A	G/G	C/C
109	50	Male	G/G	G/A	G/G	C/C
110	60	Female	G/G	A/A	G/G	G/C
111	47	Female	G/G	A/A	G/G	C/C
112	55	Female	G/A	A/A	G/G	C/C
113	48	Male	G/A	A/A	G/G	C/C
114	44	Male	G/G	A/A	G/G	C/C
115	56	Male	G/G	A/A	G/G	G/C
116	57	Female	G/G	G/A	G/G	G/C
117	58	Female	G/G	G/A	G/G	G/C
118	75	Female	G/G	A/A	G/G	G/G
119	76	Female	G/G	A/A	G/G	C/C
120	46	Male	G/G	A/A	G/G	G/G
121	55	Male	G/A	A/A	G/G	G/C
122	56	Male	A/A	A/A	G/G	C/C
123	51	Male	G/G	A/A	G/G	C/C
124	54	Male	G/G	A/A	G/G	C/C
125	57	Male	G/G	A/A	G/G	C/C
126	52	Male	G/G	A/A	G/G	C/C
127	50	Male	G/A	G/A	G/G	C/C
128	69	Male	G/A	A/A	G/G	G/C
129	51	Male	G/G	A/A	G/G	G/C
130	56	Male	G/A	A/A	G/G	C/C
131	61	Male	G/G	G/A	G/G	C/C
132	56	Female	G/A	A/A	G/G	G/C
133	48	Male	G/A	A/A	G/G	C/C
134	56	Male	G/A	A/A	G/G	G/C
135	56	Male	G/G	A/A	G/G	C/C
136	70	Female	G/G	A/A	G/G	C/C
137	46	Female	G/G	G/A	G/G	G/C
138	63	Male	G/G	A/A	G/G	G/C
139	44	Male	G/G	A/A	G/G	C/C
140	45	Male	G/G	A/A	G/G	G/G
141	42	Male	G/G	A/A	G/G	G/C
142	59	Male	G/G	A/A	G/G	G/C
143	64	Male	G/G	A/A	G/G	C/C
144	57	Female	G/G	A/A	G/G	C/C
145	58	Male	G/G	A/A	G/G	C/C
146	58	Male	G/G	A/A	G/G	C/C
147	61	Male	G/G	A/A	G/G	G/C
149	58	Female	G/A	A/A	G/G	G/C
150	57	Male	G/A	A/A	G/G	G/C
151	56	Male	G/G	G/A	G/G	C/C
152	51	Male	G/G	A/A	G/G	G/C
153	58	Male	G/G	G/A	G/G	C/C
154	56	Female	G/G	A/A	G/G	G/C
155	58	Male	G/G	A/A	G/G	G/G
156	55	Male	G/G	A/A	G/G	G/C
157	50	Male	G/G	A/A	G/G	G/C
158	50	Male	G/G	A/A	G/G	G/C
159	52	Male	G/G	G/A	G/G	G/C
160	50	Male	G/G	G/A	G/G	C/C
161	41	Male	G/G	A/A	G/G	G/C
162	45	Male	G/G	A/A	G/G	G/C
163	56	Male	G/G	A/A	G/G	G/C
164	50	Male	G/G	A/A	G/G	C/C
165	53	Male	G/G	G/A	G/G	C/C
166	48	Male	G/G	G/A	G/G	G/C
167	71	Male	G/A	A/A	G/G	C/C
168	51	Male	G/G	G/A	G/G	G/C
169	57	Female	G/A	A/A	G/G	C/C
171	58	Female	G/A	A/A	G/G	C/C
173	42	Male	G/G	A/A	G/G	G/G
174	51	Male	G/G	G/A	G/G	C/C
175	59	Female	G/G	A/A	G/G	C/C
176	56	Male	G/G	A/A	G/G	G/C
177	60	Male	G/G	G/A	G/G	G/C
178	49	Male	G/G	G/A	G/G	C/C
179	46	Male	G/G	G/A	G/G	C/C
180	59	Male	G/G	A/A	G/G	G/C
181	56	Male	G/G	A/A	G/G	G/C
182	56	Female	G/G	G/A	G/G	G/C
183	65	Male	G/G	G/A	G/G	C/C
184	51	Male	G/G	A/A	G/G	G/C
185	54	Male	G/G	G/A	G/G	G/C
187	50	Male	G/G	A/A	G/G	C/C
188	56	Female	G/G	A/A	G/G	G/C
189	45	Male	G/G	A/A	G/G	C/C
190	51	Male	G/G	A/A	G/G	G/C
191	56	Male	G/G	A/A	G/G	G/C
192	42	Male	G/A	G/A	G/G	C/C
193	45	Male	G/A	G/A	G/G	C/C
194	45	Male	G/G	G/A	G/G	C/C
195	46	Male	G/A	A/A	G/G	C/C
196	57	Female	G/G	A/A	G/G	C/C
197	57	Male	G/G	A/A	G/G	C/C
198	50	Male	G/A	A/A	G/G	C/C
199	49	Male	G/G	A/A	G/G	G/C
200	55	Male	G/G	A/A	G/G	C/C
201	64	Male	G/G	A/A	G/G	C/C
202	71	Male	G/G	A/A	G/G	G/C
203	82	Male	G/G	A/A	G/G	G/C
204	69	Female	G/G	A/A	G/G	G/G
205	55	Female	G/G	A/A	G/G	G/C
206	77	Male	G/G	G/A	G/G	C/C
207	50	Male	G/G	A/A	G/G	G/C
208	60	Female	G/G	G/A	G/G	C/C
210	50	Male	G/G	A/A	G/G	G/C
211	59	Female	G/G	G/A	G/G	G/C
212	47	Male	G/G	A/A	G/G	C/C
213	45	Male	G/G	A/A	G/G	G/C
214	46	Male	G/G	G/A	G/G	G/C
215	45	Male	G/G	A/A	G/G	C/C
216	50	Female	G/G	A/A	G/G	C/C
217	56	Male	G/G	G/A	G/G	C/C
218	71	Male	G/A	A/A	G/G	C/C
219	58	Male	G/G	A/A	G/G	G/C
220	45	Male	G/G	G/A	G/G	C/C
221	47	Male	G/G	A/A	G/G	G/C
222	60	Female	G/G	G/A	G/G	G/C
223	46	Male	G/G	G/A	G/G	C/C
224	56	Female	G/G	A/A	G/G	C/C
225	64	Male	G/G	G/A	G/G	C/C
226	57	Male	G/G	G/A	G/G	C/C
228	64	Female	G/A	A/A	G/G	C/C
229	45	Male	G/A	A/A	G/G	C/C
230	58	Male	G/G	G/G	G/G	C/C
231	70	Female	G/G	A/A	G/G	G/G
232	59	Male	G/A	A/A	G/G	G/C
233	53	Female	G/G	G/A	G/G	C/C
234	46	Male	G/G	A/A	G/G	G/C
235	49	Male	G/A	G/A	G/G	C/C
236	50	Male	G/A	A/A	G/G	G/C
237	51	Male	G/G	A/A	G/G	G/C
238	48	Male	G/A	A/A	G/G	C/C
239	54	Male	G/G	A/A	G/G	G/C
240	45	Male	G/G	G/A	G/G	G/C
241	49	Male	G/G	A/A	G/G	C/C
242	44	Male	G/G	A/A	G/G	G/C
243	44	Male	G/G	A/A	G/G	C/C
244	47	Male	G/A	A/A	G/G	C/C
245	57	Female	G/G	A/A	G/G	G/C
246	57	Male	G/G	A/A	G/G	C/C
247	55	Female	G/G	A/A	G/G	C/C
248	50	Male	G/A	G/A	G/G	G/C
249	47	Male	G/G	A/A	G/G	G/C
250	44	Male	G/A	A/A	G/G	C/C
251	48	Male	G/G	G/A	G/G	C/C
252	46	Male	G/G	G/A	G/G	C/C
253	46	Male	G/G	A/A	G/G	G/C
254	49	Male	G/G	G/A	G/G	C/C
255	50	Male	G/G	A/A	G/G	G/C
256	51	Male	G/G	G/A	G/G	C/C
257	52	Female	G/G	G/A	G/G	G/C
258	53	Male	G/G	A/A	G/G	G/C
259	54	Female	G/G	A/A	G/G	G/G
260	55	Female	G/A	A/A	G/G	C/C
261	56	Male	G/G	G/A	G/G	C/C
262	55	Female	G/G	A/A	G/G	C/C
263	56	Male	G/G	A/A	G/G	C/C
264	57	Female	G/G	A/A	G/G	C/C
265	58	Male	G/G	G/A	G/G	C/C
266	58	Female	G/G	A/A	G/G	C/C
267	44	Male	G/G	G/A	G/G	G/C
269	56	Female	G/G	G/A	G/G	G/C
270	57	Female	G/G	A/A	G/G	G/C
271	55	Male	G/G	A/A	G/G	C/C
272	46	Male	G/G	A/A	G/G	G/C
273	55	Male	G/G	G/A	G/G	G/C
274	55	Female	G/G	A/A	G/G	G/G
276	57	Female	G/G	G/A	G/G	C/C
277	74	Male	G/G	A/A	G/G	G/C
278	53	Male	G/G	A/A	G/G	G/C
280	50	Female	G/G	A/A	G/G	G/C
281	41	Male	G/G	G/G	G/G	C/C
282	50	Male	G/G	A/A	G/G	G/C
283	52	Male	G/G	A/A	G/G	G/C
284	55	Male	G/G	A/A	G/G	C/C
285	61	Female	G/G	A/A	G/G	C/C
286	51	Male	G/G	A/A	G/G	C/C
287	52	Male	G/A	A/A	G/G	C/C
288	57	Female	G/G	A/A	G/G	C/C
289	53	Male	A/A	A/A	G/G	C/C
290	56	Male	G/A	A/A	G/G	C/C
291	56	Male	G/G	A/A	G/G	C/C
292	72	Male	G/G	A/A	G/G	G/C
293	55	Male	G/A	A/A	G/G	G/C
294	70	Female	G/G	A/A	G/G	C/C
295	57	Male	G/A	A/A	G/G	G/C
296	59	Female	G/A	A/A	G/G	C/C
297	76	Male	G/G	G/A	G/G	G/C
298	80	Male	G/G	A/A	G/G	G/G
299	78	Female	A/A	A/A	G/G	C/C
300	50	Male	G/A	A/A	G/G	G/C
301	51	Female	G/G	G/G	G/G	C/C
302	50	Male	G/G	A/A	G/G	G/C
303	46	Male	G/G	A/A	G/G	G/G
304	74	Female	G/A	A/A	G/G	G/C
305	59	Male	G/G	G/A	G/G	C/C
306	60	Male	G/A	G/A	G/G	C/C
307	58	Female	G/G	A/A	G/G	G/G
308	59	Male	G/A	G/A	G/G	C/C
309	57	Female	G/G	G/A	G/G	C/C
310	58	Female	G/A	A/A	G/G	G/C
311	52	Male	G/G	A/A	G/G	G/C
312	50	Male	G/G	G/G	G/G	C/C
313	57	Male	G/G	A/A	G/G	G/G
314	58	Female	G/A	A/A	G/G	G/C
315	57	Male	G/G	A/A	G/G	G/C
316	54	Female	G/G	A/A	G/G	G/G
317	55	Female	G/A	G/A	G/G	C/C
318	49	Male	G/G	A/A	G/G	G/G
319	56	Female	G/G	G/A	G/G	G/C
320	55	Male	G/A	G/A	G/G	C/C
321	58	Male	G/G	A/A	G/G	G/C
322	41	Male	G/A	A/A	G/G	C/C
323	45	Male	G/G	G/A	G/G	C/C
324	56	Female	G/G	G/A	G/G	C/C
325	59	Male	A/A	A/A	G/G	C/C
326	52	Male	G/G	A/A	G/G	C/C
327	52	Male	G/G	A/A	G/G	G/C
328	49	Male	G/A	A/A	G/G	C/C
329	46	Male	G/A	A/A	G/G	C/C
330	57	Female	G/G	A/A	G/G	G/C
332	90	Female	G/A	A/A	G/G	G/C
333	60	Female	G/G	A/A	G/G	C/C
334	55	Female	G/G	A/A	G/G	G/C
335	56	Female	G/G	A/A	G/G	C/C
336	81	Female	G/G	A/A	G/G	G/C
337	45	Female	G/G	A/A	G/G	G/G
338	45	Male	G/G	A/A	G/G	G/C
339	42	Male	G/G	A/A	G/G	C/C
341	45	Male	G/G	A/A	G/G	G/C
342	57	Male	G/G	G/A	G/G	G/C
343	47	Male	G/A	A/A	G/G	C/C
344	58	Female	G/G	A/A	G/G	C/C
346	55	Male	A/A	A/A	G/G	C/C
347	44	Female	G/G	A/A	G/G	C/C
348	52	Male	G/A	G/A	G/G	C/C
349	49	Female	G/A	A/A	G/G	C/C
350	49	Male	G/G	G/G	G/G	C/C
352	50	Male	G/A	G/A	G/G	C/C
353	38	Male	G/G	A/A	G/G	G/C
354	58	Male	G/G	A/A	G/G	C/C
355	53	Male	G/A	A/A	G/G	C/C
356	47	Male	G/A	A/A	G/G	C/C
357	55	Male	G/A	A/A	G/G	C/C
358	55	Male	G/G	G/A	G/G	C/C
359	66	Male	G/G	A/A	G/G	C/C
360	46	Male	G/G	A/A	G/G	G/C
361	46	Male	G/G	A/A	G/G	C/C
362	55	Male	G/G	A/A	G/G	G/C
363	46	Male	G/G	G/A	G/G	C/C
364	76	Female	G/G	G/A	G/G	C/C
365	77	Male	G/G	A/A	G/G	C/C
366	78	Female	G/A	A/A	G/G	C/C
367	79	Male	G/G	G/A	G/G	C/C
368	80	Female	G/A	A/A	G/G	G/C
369	81	Male	G/G	G/G	G/G	G/C
370	82	Female	G/G	A/A	G/G	G/C
371	83	Male	G/A	A/A	G/G	C/C
372	84	Female	G/G	G/A	G/G	C/C
373	55	Male	G/A	A/A	G/G	C/C
374	56	Female	G/G	A/A	G/G	C/C
375	57	Male	A/A	A/A	G/G	C/C
376	58	Female	G/G	G/G	G/G	C/C
377	59	Male	G/A	A/A	G/G	C/C
378	60	Female	G/A	A/A	G/G	G/C
379	60	Male	G/G	G/G	G/G	C/C
380	58	Female	G/G	A/A	G/G	G/G
381	59	Male	G/G	A/A	G/G	C/C
382	60	Female	G/G	G/A	G/G	C/C
383	61	Male	G/G	A/A	G/G	G/C
384	62	Female	G/G	G/A	G/G	G/C
386	57	Male	G/G	G/A	G/G	C/C
387	56	Male	G/G	G/A	G/G	C/C
388	49	Male	G/A	G/A	G/G	C/C
389	53	Male	G/G	A/A	G/G	C/C
390	61	Female	G/A	G/A	G/G	C/C
391	57	Male	G/G	A/A	G/G	G/C
392	57	Male	G/G	A/A	G/G	G/C
393	57	Female	G/A	A/A	G/G	C/C
394	60	Female	G/G	A/A	G/G	G/C
395	57	Female	G/A	A/A	G/G	C/C
396	54	Female	G/A	A/A	G/G	G/C
397	46	Female	G/A	A/A	G/G	C/C
398	46	Male	G/A	A/A	G/G	C/C
399	45	Male	G/G	G/A	G/G	C/C
C001	55	Female	G/G	A/A	G/G	G/G
C002	43	Female	G/G	G/A	G/G	G/C
C003	40	Female	G/G	A/A	G/G	C/C
C004	40	Female	G/G	A/A	G/G	G/C
C005	38	Female	G/G	A/A	G/G	C/C
C006	47	Female	G/G	A/A	G/G	G/C
C007	39	Male	G/A	A/A	G/G	C/C
C008	38	Male	G/A	A/A	G/G	C/C
C009	42	Male	G/G	A/A	G/G	G/C
C010	43	Female	A/A	A/A	G/G	G/C
C011	40	Male	G/G	A/A	G/G	G/G
C012	42	Male	G/G	A/A	G/G	C/C
C013	45	Female	G/G	A/A	G/G	C/C
C014	43	Female	G/A	A/A	G/G	C/C
C015	40	Male	G/G	A/A	G/G	G/C
C016	40	Female	G/G	A/A	G/G	G/C
C017	50	Male	A/A	A/A	G/G	C/C
C018	39	Female	G/G	A/A	G/G	G/C
C019	40	Female	G/G	G/A	G/G	C/C
C020	40	Female	G/G	A/A	G/G	C/C
C021	41	Female	G/G	A/A	G/G	G/C
C022	45	Female	G/A	G/A	G/G	C/C
C023	45	Female	G/G	G/A	G/G	C/C
C024	41	Male	G/G	A/A	G/G	G/G
C025	85	Female	G/A	A/A	G/G	G/C
C026	55	Female	G/G	A/A	G/G	G/C
C027	39	Male	G/G	A/A	G/G	G/C
C028	39	Female	G/G	A/A	G/G	G/C
C029	40	Male	G/A	A/A	G/G	C/C
C030	47	Female	G/G	A/A	G/G	G/C
C031	60	Male	G/A	A/A	G/G	G/C
C032	57	Male	G/G	A/A	G/G	C/C
C033	40	Male	G/G	A/A	G/G	G/C
C034	78	Female	G/A	A/A	G/G	C/C
C035	44	Male	G/G	G/A	G/G	G/C
C036	43	Male	G/A	A/A	G/G	C/C
C037	46	Female	G/A	A/A	G/G	C/C
C038	39	Female	G/G	A/A	G/G	G/C
C039	51	Female	G/G	A/A	G/G	G/C
C040	37	Female	G/G	G/A	G/G	G/C
C041	54	Male	G/G	A/A	G/G	C/C
C042	57	Male	G/G	A/A	G/G	G/C
C043	53	Male	G/G	A/A	G/G	G/C
C044	44	Female	A/A	A/A	G/G	G/C
C045	36	Male	G/G	A/A	G/G	C/C
C046	35	Male	G/A	A/A	G/G	C/C
C047	34	Male	G/A	G/A	G/G	C/C
C048	35	Female	G/G	A/A	G/G	G/C
C049	34	Female	G/G	A/A	G/G	G/G
C050	49	Female	G/G	A/A	G/G	C/C
C051	82	Male	G/G	A/A	G/G	G/C
C052	70	Male	G/G	A/A	G/G	G/G
C053	77	Female	G/G	A/A	G/G	C/C
C054	64	Female	G/A	A/A	G/G	C/C
C055	55	Female	G/G	A/A	G/G	C/C
C056	61	Male	G/G	A/A	G/G	G/C
C057	81	Male	G/G	A/A	G/G	G/C
C058	66	Male	G/G	A/A	G/G	G/G
C059	78	Female	G/G	G/A	G/G	C/C
C060	83	Male	G/G	A/A	G/G	G/C
C061	64	Female	G/A	A/A	G/G	C/C
C062	64	Female	G/G	G/A	G/G	C/C
C063	40	Male	G/G	G/A	G/G	C/C
C064	60	Female	G/A	G/A	G/G	C/C
C065	59	Male	G/A	A/A	G/G	C/C
C066	58	Female	G/A	G/A	G/G	C/C
C067	77	Female	G/G	A/A	G/G	G/C
C068	69	Female	G/A	A/A	G/G	G/C
C069	65	Female	G/G	A/A	G/G	G/C
C070	57	Female	G/A	A/A	G/G	G/C
C071	72	Female	G/G	G/A	G/G	C/C
C072	63	Female	G/G	A/A	G/G	G/C
C073	65	Female	G/A	A/A	G/G	C/C
C074	68	Female	G/G	A/A	G/G	G/C
C075	43	Male	G/G	A/A	G/G	G/C
C076	80	Male	G/G	A/A	G/G	C/C
C077	73	Male	G/G	A/A	G/G	C/C
C078	70	Male	G/G	G/A	G/G	C/C
C079	66	Female	G/G	A/A	G/G	G/C
C080	42	Female	G/G	G/A	G/G	C/C
C081	63	Male	G/G	A/A	G/G	C/C
C082	44	Female	G/G	G/A	G/G	G/C
C083	37	Female	G/G	A/A	G/G	G/C
C084	58	Female	G/G	A/A	G/G	G/G
C085	30	Female	G/A	G/A	G/G	C/C
C086	71	Male	G/A	A/A	G/G	G/C
C087	54	Female	G/G	A/A	G/G	G/C
C088	48	Female	G/G	A/A	G/G	G/C
C089	78	Female	G/G	G/A	G/G	C/C
C090	49	Male	G/G	G/A	G/G	G/C
C091	36	Female	G/G	A/A	G/G	G/G
C092	66	Female	G/G	A/A	G/G	C/C
C093	44	Female	G/G	A/A	G/G	G/G
C094	71	Male	G/G	A/A	G/G	C/C
C095	67	Male	G/G	G/A	G/G	G/C
C096	76	Female	G/G	A/A	G/G	G/C
C097	81	Male	G/G	A/A	G/G	C/C
C098	47	Male	G/A	A/A	G/G	G/C
C099	37	Female	G/G	A/A	G/G	G/C
C100	39	Male	G/G	G/A	G/G	C/C
C101	36	Male	G/A	A/A	G/G	G/C
C102	83	Female	G/G	A/A	G/G	C/C
C103	46	Female	G/G	A/A	G/G	G/G
C104	35	Female	G/G	A/A	G/G	G/G
C105	51	Male	G/G	G/A	G/G	C/C
C106	44	Female	G/G	A/A	G/G	C/C
C107	42	Female	G/G	A/A	G/G	C/C
C108	47	Female	G/G	G/A	G/G	G/C
