# Supplementary material for: The Association of Adiponectin Gene Promoter Variations with Non-Small Cell Lung Cancer in a Han Chinese Population
Source: PLoS One. 2015 May 27;10(5):e0127751. doi: 10.1371/journal.pone.0127751 (PMC4446305; doi:10.1371/journal.pone.0127751)
Supplement: S2 Table — (XLSX) [file pone.0127751.s002.xlsx]

## Sheet: S2 Table case data
No.	Age	Sex	Pathomorphological reports	Clinical stage	SNP-12140	SNP-11426	SNP-11391	SNP-11377
001	60	Male	Adenocarcinoma and Squamous cell carcinoma	3	G/G	A/A	G/G	G/G
002	59	Male	Squamous cell carcinoma	4	G/G	A/A	G/G	G/C
003	74	Male	Adenocarcinoma	1	G/G	A/A	G/G	G/C
004	43	Male	Squamous cell carcinoma	4	G/G	G/A	G/G	G/C
006	53	Female	Squamous cell carcinoma	3	G/G	G/A	G/G	G/C
007	36	Male	Squamous cell carcinoma	4	G/G	G/A	G/G	C/C
008	64	Male	Squamous cell carcinoma	3	G/G	A/A	G/G	G/C
009	61	Female	Squamous cell carcinoma	3	G/G	G/A	G/G	G/C
010	60	Male	Squamous cell carcinoma	3	G/A	A/A	G/G	G/C
011	64	Male	Adenocarcinoma	3	G/G	A/A	G/G	C/C
012	47	Male	Adenocarcinoma	3	G/G	A/A	G/G	G/C
013	45	Female	Adenocarcinoma	4	G/G	G/A	G/G	C/C
014	44	Female	Squamous cell carcinoma	3	G/A	A/A	G/G	C/C
015	70	Male	Squamous cell carcinoma	1	G/G	G/A	G/G	G/C
016	71	Male	Squamous cell carcinoma	3	G/G	A/A	G/G	C/C
017	77	Female	Adenocarcinoma	3	G/G	G/G	G/G	C/C
018	81	Male	Squamous cell carcinoma	2	G/G	G/A	G/G	C/C
019	82	Female	Adenocarcinoma	4	G/G	A/A	G/G	C/C
020	83	Female	Adenocarcinoma	4	G/G	A/A	G/G	C/C
021	51	Female	Adenocarcinoma	3	G/G	A/A	G/G	G/C
022	54	Female	Adenocarcinoma	3	G/A	A/A	G/G	G/C
023	46	Female	Squamous cell carcinoma	3	G/G	G/A	G/G	C/C
024	55	Male	Adenocarcinoma	4	G/G	G/A	G/G	C/C
025	70	Female	Adenocarcinoma	4	G/G	G/A	G/G	G/C
026	49	Female	Adenocarcinoma and Squamous cell carcinoma	4	G/G	A/A	G/G	G/C
027	73	Female	Adenocarcinoma	1	G/A	A/A	G/G	C/C
028	70	Female	Adenocarcinoma	4	G/G	G/G	G/G	C/C
029	60	Male	Squamous cell carcinoma	4	G/G	G/A	G/G	C/C
031	60	Male	Adenocarcinoma	3	G/G	A/A	G/G	G/C
032	48	Male	Squamous cell carcinoma	3	G/G	G/A	G/G	C/C
033	32	Female	Adenocarcinoma	2	G/A	A/A	G/G	C/C
034	63	Male	Adenocarcinoma	1	G/A	A/A	G/G	G/C
035	49	Male	Adenocarcinoma	1	G/G	A/A	G/G	C/C
036	62	Female	Adenocarcinoma	2	G/G	G/A	G/G	G/C
037	60	Male	Adenocarcinoma	2	A/A	A/A	G/G	C/C
038	43	Male	Adenocarcinoma	4	G/A	A/A	G/G	G/C
039	50	Female	Adenocarcinoma	4	G/G	G/A	G/G	C/C
040	52	Male	Adenocarcinoma	1	G/G	A/A	G/G	G/C
041	64	Male	Squamous cell carcinoma	3	G/G	A/A	G/G	G/G
042	39	Male	Adenocarcinoma	4	G/G	G/A	G/G	C/C
043	62	Male	Adenocarcinoma	4	G/G	G/A	G/G	C/C
044	49	Male	Squamous cell carcinoma	4	G/G	G/A	G/G	C/C
045	63	Male	Squamous cell carcinoma	2	G/G	A/A	G/G	C/C
046	43	Male	Adenocarcinoma	3	G/G	A/A	G/G	C/C
047	61	Male	Adenocarcinoma	4	G/G	A/A	G/G	C/C
048	75	Female	Adenocarcinoma	4	G/G	A/A	G/G	C/C
049	70	Female	Adenocarcinoma	4	G/G	G/A	G/G	G/C
053	59	Female	Adenocarcinoma	1	G/G	A/A	G/G	C/C
054	67	Female	Adenocarcinoma	4	G/G	A/A	G/G	G/C
055	72	Male	Adenocarcinoma	3	G/G	A/A	G/G	G/C
056	60	Female	Adenocarcinoma	3	G/G	A/A	G/G	G/G
057	43	Female	Adenocarcinoma	4	G/G	A/A	G/G	C/C
058	59	Male	Adenocarcinoma	4	G/G	A/A	G/G	C/C
061	57	Male	Squamous cell carcinoma	4	G/G	A/A	G/G	G/C
062	58	Male	Squamous cell carcinoma	4	G/A	A/A	G/G	G/C
064	35	Female	Adenocarcinoma	4	G/A	A/A	G/G	G/C
065	60	Male	Squamous cell carcinoma	3	G/G	G/G	G/G	C/C
066	66	Male	Squamous cell carcinoma	3	G/G	G/A	G/G	C/C
067	43	Male	Adenocarcinoma	3	G/G	A/A	G/G	C/C
068	69	Male	Squamous cell carcinoma	2	G/G	A/A	G/G	G/C
069	70	Male	Adenocarcinoma	4	G/G	A/A	G/G	G/C
070	42	Male	Adenocarcinoma	2	G/G	A/A	G/G	C/C
071	58	Male	Squamous cell carcinoma	2	G/G	A/A	G/G	G/C
072	50	Female	Adenocarcinoma	4	G/G	A/A	G/G	C/C
073	50	Male	Adenocarcinoma	3	G/G	A/A	G/G	G/C
075	48	Male	Squamous cell carcinoma	3	G/G	A/A	G/G	C/C
077	36	Male	Adenocarcinoma	1	G/A	A/A	G/G	G/C
078	46	Female	Squamous cell carcinoma	2	G/G	G/A	G/G	C/C
079	48	Female	Adenocarcinoma	1	G/G	A/A	G/G	G/G
081	58	Male	Adenocarcinoma	3	G/A	A/A	G/G	C/C
082	57	Male	Adenocarcinoma	4	G/G	A/A	G/G	C/C
083	60	Male	Squamous cell carcinoma	3	G/G	G/A	G/G	G/C
084	43	Male	Adenocarcinoma	3	G/G	A/A	G/G	C/C
085	69	Male	Squamous cell carcinoma	3	A/A	A/A	G/G	C/C
086	50	Female	Squamous cell carcinoma	2	G/G	A/A	G/G	G/C
089	40	Male	Adenocarcinoma	1	G/G	G/G	G/G	C/C
090	64	Male	Adenocarcinoma	1	G/G	A/A	G/G	G/C
091	47	Female	Adenocarcinoma	1	G/G	G/G	G/G	C/C
093	61	Male	Adenocarcinoma	4	G/G	A/A	G/G	C/C
094	41	Male	Squamous cell carcinoma	2	G/G	A/A	G/G	G/G
095	64	Male	Squamous cell carcinoma	1	G/G	G/G	G/G	C/C
096	61	Male	Adenocarcinoma	4	G/G	A/A	G/G	C/C
097	52	Female	Adenocarcinoma	3	G/G	G/A	G/G	G/C
098	63	Male	Adenocarcinoma	3	G/G	A/A	G/G	G/C
099	53	Male	Squamous cell carcinoma	2	G/G	A/A	G/G	G/C
100	68	Male	Adenocarcinoma	3	G/G	G/A	G/G	C/C
102	55	Male	Squamous cell carcinoma	1	G/G	G/A	G/G	C/C
105	54	Male	Squamous cell carcinoma	3	G/G	A/A	G/G	G/G
106	48	Female	Adenocarcinoma	2	G/G	A/A	G/G	G/C
107	61	Female	Adenocarcinoma	3	G/G	A/A	G/G	G/G
108	53	Male	Adenocarcinoma	1	G/G	A/A	G/G	G/G
109	48	Female	Adenocarcinoma	1	G/G	G/G	G/G	G/C
110	55	Female	Squamous cell carcinoma	2	G/G	A/A	G/G	C/C
111	48	Male	Squamous cell carcinoma	3	G/G	A/A	G/G	C/C
112	46	Male	Adenocarcinoma	4	G/A	A/A	G/G	C/C
113	57	Female	Adenocarcinoma	2	G/G	A/A	G/G	G/C
114	39	Female	Adenocarcinoma	3	G/G	A/A	G/G	C/C
116	52	Female	Adenocarcinoma	2	G/G	A/A	G/G	C/C
117	49	Male	Adenocarcinoma	4	G/G	G/G	G/G	G/C
119	51	Male	Adenocarcinoma	4	G/A	A/A	G/G	C/C
120	41	Female	Adenocarcinoma	4	G/G	A/A	G/G	C/C
121	62	Female	Adenocarcinoma	4	G/G	G/A	G/G	G/C
122	61	Male	Adenocarcinoma	3	G/G	A/A	G/G	C/C
124	46	Male	Adenocarcinoma	3	G/G	A/A	G/G	C/C
125	36	Male	Adenocarcinoma	2	G/G	A/A	G/G	C/C
126	46	Female	Adenocarcinoma	4	G/G	G/A	G/G	C/C
127	49	Female	Squamous cell carcinoma	3	G/G	A/A	G/G	G/C
128	48	Female	Adenocarcinoma	4	G/G	G/A	G/G	G/C
129	61	Male	Adenocarcinoma	4	G/G	A/A	G/G	C/C
130	77	Male	Adenocarcinoma	4	G/G	G/A	G/G	G/C
131	62	Male	Squamous cell carcinoma	3	G/G	A/A	G/G	G/C
132	61	Male	Squamous cell carcinoma	3	G/G	A/A	G/G	G/G
134	39	Male	Squamous cell carcinoma	2	G/G	G/A	G/G	C/C
135	48	Male	Squamous cell carcinoma	3	G/G	G/A	G/G	C/C
136	60	Male	Squamous cell carcinoma	4	G/G	A/A	G/G	C/C
137	60	Male	Adenocarcinoma	4	G/G	A/A	G/G	G/C
138	50	Male	Adenocarcinoma	4	G/A	G/A	G/G	C/C
140	84	Male	Squamous cell carcinoma	2	G/G	A/A	G/G	G/G
141	53	Female	Adenocarcinoma	3	G/G	A/A	G/G	G/C
142	60	Male	Squamous cell carcinoma	4	G/G	G/A	G/G	C/C
143	53	Male	Adenocarcinoma	4	G/G	A/A	G/G	G/C
144	53	Male	Adenocarcinoma	4	G/A	G/A	G/G	C/C
145	48	Male	Squamous cell carcinoma	3	G/G	A/A	G/G	G/C
146	53	Female	Adenocarcinoma	1	G/G	G/A	G/G	C/C
148	55	Female	Adenocarcinoma	3	G/G	G/A	G/G	C/C
149	61	Male	Adenocarcinoma	2	G/A	A/A	G/G	G/C
150	67	Female	Adenocarcinoma	3	G/G	G/A	G/G	G/C
151	36	Male	Adenocarcinoma	3	G/G	G/A	G/G	C/C
152	39	Male	Adenocarcinoma	2	G/G	A/A	G/G	C/C
153	60	Male	Adenocarcinoma	3	G/A	A/A	G/G	C/C
154	61	Female	Adenocarcinoma	2	G/G	G/A	G/G	C/C
155	43	Female	Adenocarcinoma	2	G/G	G/A	G/G	C/C
156	63	Male	Squamous cell carcinoma	1	G/G	G/A	G/G	G/C
157	55	Female	Squamous cell carcinoma	3	G/G	A/A	G/G	G/C
158	53	Male	Adenocarcinoma	1	G/G	A/A	G/G	G/C
159	57	Male	Squamous cell carcinoma	4	G/G	A/A	G/G	G/C
160	43	Male	Adenocarcinoma	3	G/G	A/A	G/G	G/G
161	53	Male	Adenocarcinoma	4	G/A	G/A	G/G	C/C
162	48	Female	Adenocarcinoma	3	G/G	A/A	G/G	C/C
163	74	Male	Adenocarcinoma	2	G/G	A/A	G/G	G/C
165	66	Male	Squamous cell carcinoma	1	G/G	A/A	G/G	G/G
166	57	Male	Adenocarcinoma	4	G/A	A/A	G/G	G/C
167	48	Male	Adenocarcinoma	4	G/G	A/A	G/G	G/G
170	52	Female	Adenocarcinoma	4	G/A	A/A	G/G	C/C
171	44	Female	Adenocarcinoma	4	G/G	A/A	G/G	G/C
172	65	Male	Adenocarcinoma	1	G/G	A/A	G/G	G/C
173	60	Female	Adenocarcinoma	3	G/G	A/A	G/G	G/C
174	61	Male	Squamous cell carcinoma	3	G/G	G/A	G/G	C/C
175	45	Male	Adenocarcinoma	3	G/G	G/A	G/G	C/C
176	45	Male	Adenocarcinoma	4	G/G	A/A	G/G	G/C
177	46	Male	Adenocarcinoma	1	G/G	A/A	G/G	G/C
178	39	Female	Squamous cell carcinoma	3	G/G	A/A	G/G	G/C
179	52	Male	Adenocarcinoma	2	G/G	G/A	G/G	C/C
180	63	Male	Squamous cell carcinoma	1	G/G	A/A	G/G	G/C
183	57	Female	Adenocarcinoma	4	G/A	A/A	G/G	C/C
184	63	Female	Adenocarcinoma	4	G/G	A/A	G/G	G/C
185	60	Male	Adenocarcinoma	4	G/G	G/A	G/G	C/C
186	48	Female	Adenocarcinoma	1	G/G	A/A	G/G	G/C
187	66	Male	Squamous cell carcinoma	4	G/A	A/A	G/G	G/C
188	44	Female	Adenocarcinoma	4	G/G	A/A	G/G	G/C
189	71	Female	Adenocarcinoma	4	G/G	G/A	G/G	G/C
190	58	Female	Squamous cell carcinoma	1	G/G	A/A	G/G	G/C
191	46	Male	Squamous cell carcinoma	2	G/G	A/A	G/G	G/C
192	72	Male	Squamous cell carcinoma	3	G/A	A/A	G/G	C/C
193	59	Male	Squamous cell carcinoma	3	G/G	A/A	G/G	C/C
194	51	Male	Squamous cell carcinoma	1	G/A	A/A	G/G	C/C
195	64	Male	Squamous cell carcinoma	3	G/G	A/A	G/G	G/C
196	33	Male	Squamous cell carcinoma	1	G/A	A/A	G/G	G/C
197	81	Female	Adenocarcinoma	2	G/G	A/A	G/G	G/C
198	46	Female	Adenocarcinoma	4	G/G	A/A	G/G	G/C
199	64	Male	Squamous cell carcinoma	1	G/G	G/A	G/G	C/C
200	59	Female	Adenocarcinoma	4	G/G	G/A	G/G	C/C
201	62	Male	Adenocarcinoma	4	G/G	A/A	G/G	G/C
202	47	Male	Squamous cell carcinoma	3	G/G	G/A	G/G	C/C
203	72	Female	Adenocarcinoma	4	G/G	A/A	G/G	G/C
204	51	Male	Adenocarcinoma	3	G/G	A/A	G/G	G/C
205	48	Male	Adenocarcinoma	4	G/G	A/A	G/G	C/C
206	46	Male	Adenocarcinoma	3	G/G	A/A	G/G	G/G
207	60	Female	Adenocarcinoma	2	G/A	A/A	G/G	C/C
208	50	Male	Adenocarcinoma	4	G/A	A/A	G/G	C/C
209	72	Male	Adenocarcinoma	2	G/G	G/A	G/G	C/C
211	57	Male	Adenocarcinoma	4	G/A	A/A	G/G	G/C
212	61	Female	Adenocarcinoma	1	G/G	G/A	G/G	C/C
213	51	Female	Squamous cell carcinoma	2	G/G	G/G	G/G	C/C
214	48	Male	Adenocarcinoma	4	G/G	A/A	G/G	G/G
215	70	Male	Adenocarcinoma	4	G/G	G/A	G/G	G/C
216	59	Female	Adenocarcinoma	4	G/G	G/A	G/G	G/C
218	39	Male	Adenocarcinoma	1	G/G	A/A	G/G	G/C
219	58	Male	Squamous cell carcinoma	3	G/G	G/A	G/G	C/C
221	62	Male	Squamous cell carcinoma	1	G/G	G/A	G/G	C/C
222	59	Male	Squamous cell carcinoma	1	G/G	G/A	G/G	G/C
223	42	Male	Adenocarcinoma	3	G/A	A/A	G/G	C/C
224	62	Male	Squamous cell carcinoma	4	G/G	A/A	G/G	G/C
225	60	Male	Squamous cell carcinoma	3	G/G	G/A	G/G	C/C
226	59	Female	Adenocarcinoma	4	G/G	A/A	G/G	C/C
227	71	Male	Squamous cell carcinoma	4	G/A	A/A	G/G	G/C
228	71	Male	Squamous cell carcinoma	1	G/G	A/A	G/G	G/C
229	47	Male	Adenocarcinoma	4	G/G	A/A	G/G	G/C
230	50	Male	Adenocarcinoma	3	G/G	A/A	G/G	G/C
231	55	Male	Adenocarcinoma	2	G/G	A/A	G/G	C/C
232	46	Female	Squamous cell carcinoma	2	G/G	G/A	G/G	C/C
233	56	Male	Squamous cell carcinoma	4	G/G	A/A	G/G	C/C
234	48	Male	Adenocarcinoma	2	G/A	A/A	G/G	G/C
235	73	Male	Squamous cell carcinoma	2	G/A	A/A	G/G	C/C
236	51	Male	Adenocarcinoma	4	G/G	A/A	G/G	C/C
237	65	Male	Adenocarcinoma	4	G/G	A/A	G/G	G/C
238	63	Female	Squamous cell carcinoma	4	G/A	A/A	G/G	C/C
239	68	Male	Adenocarcinoma	4	G/G	G/A	G/G	C/C
240	61	Male	Squamous cell carcinoma	3	G/G	A/A	G/G	C/C
241	41	Male	Adenocarcinoma	3	G/G	G/A	G/G	G/C
242	57	Male	Adenocarcinoma	4	G/G	A/A	G/G	C/C
243	51	Male	Adenocarcinoma	4	G/G	A/A	G/G	C/C
244	51	Male	Squamous cell carcinoma	2	G/A	A/A	G/G	C/C
245	56	Female	Adenocarcinoma	1	G/G	A/A	G/G	C/C
246	73	Male	Adenocarcinoma	2	A/A	A/A	G/G	C/C
247	59	Male	Squamous cell carcinoma	4	G/A	A/A	G/G	G/C
248	40	Female	Adenocarcinoma	3	G/G	A/A	G/G	C/C
249	44	Male	Adenocarcinoma	2	G/G	G/A	G/G	C/C
250	55	Male	Adenocarcinoma	4	G/G	G/A	G/G	G/C
251	33	Female	Adenocarcinoma	4	G/G	G/A	G/G	C/C
252	56	Male	Squamous cell carcinoma	4	G/G	A/A	G/G	C/C
254	72	Male	Squamous cell carcinoma	1	G/G	A/A	G/G	G/C
257	64	Male	Squamous cell carcinoma	3	G/G	A/A	G/G	G/C
259	64	Male	Adenocarcinoma and Squamous cell carcinoma	3	G/A	A/A	G/G	G/C
260	54	Male	Squamous cell carcinoma	3	G/G	A/A	G/G	C/C
261	45	Female	Adenocarcinoma	1	G/G	G/A	G/G	G/C
262	60	Male	Adenocarcinoma	4	G/G	A/A	G/G	C/C
263	50	Male	Adenocarcinoma	4	G/G	A/A	G/G	C/C
266	34	Male	Adenocarcinoma	3	G/G	A/A	G/G	C/C
267	61	Male	Adenocarcinoma	4	G/G	A/A	G/G	C/C
268	48	Male	Squamous cell carcinoma	3	G/G	G/A	G/G	C/C
269	48	Male	Squamous cell carcinoma	3	G/G	G/A	G/G	C/C
270	40	Female	Adenocarcinoma	1	G/G	A/A	G/G	C/C
271	58	Female	Squamous cell carcinoma	4	G/G	A/A	G/G	G/C
272	48	Male	Squamous cell carcinoma	3	G/G	A/A	G/G	G/C
273	58	Female	Squamous cell carcinoma	2	G/G	A/A	G/G	G/C
274	46	Female	Adenocarcinoma	3	G/G	A/A	G/G	G/C
275	57	Female	Adenocarcinoma	3	G/G	G/A	G/G	C/C
276	68	Male	Squamous cell carcinoma	4	G/G	G/A	G/G	G/C
278	67	Male	Adenocarcinoma	3	G/G	G/A	G/G	C/C
279	35	Female	Adenocarcinoma	3	G/G	A/A	G/G	G/C
282	48	Male	Adenocarcinoma	2	G/A	A/A	G/G	G/C
285	66	Female	Adenocarcinoma	1	G/G	A/A	G/G	C/C
286	70	Female	Adenocarcinoma	2	G/A	A/A	G/G	G/C
287	66	Male	Squamous cell carcinoma	3	G/G	A/A	G/G	G/C
288	58	Male	Adenocarcinoma	3	G/G	A/A	G/G	G/C
289	42	Female	Squamous cell carcinoma	4	G/G	A/A	G/G	G/C
290	61	Male	Squamous cell carcinoma	4	G/G	G/G	G/G	C/C
291	44	Female	Adenocarcinoma	3	G/G	G/A	G/G	G/C
292	61	Male	Squamous cell carcinoma	3	G/G	A/A	G/G	C/C
293	62	Male	Adenocarcinoma	1	G/A	G/A	G/G	C/C
296	50	Male	Adenocarcinoma	2	A/A	A/A	G/G	C/C
297	48	Female	Adenocarcinoma	2	G/G	A/A	G/G	G/C
299	58	Male	Squamous cell carcinoma	3	G/G	G/A	G/G	C/C
301	49	Female	Adenocarcinoma	3	G/G	A/A	G/G	G/C
302	51	Male	Adenocarcinoma	3	G/G	A/A	G/G	G/G
303	49	Male	Adenocarcinoma	2	G/A	A/A	G/G	C/C
304	45	Male	Adenocarcinoma	1	G/G	A/A	G/G	G/C
305	51	Male	Adenocarcinoma	2	G/A	A/A	G/G	G/C
306	52	Male	Squamous cell carcinoma	3	G/G	A/A	G/G	G/G
307	56	Female	Adenocarcinoma	3	G/G	A/A	G/G	G/G
308	63	Female	Squamous cell carcinoma	3	G/G	A/A	G/G	G/C
313	67	Male	Adenocarcinoma	3	G/A	A/A	G/G	C/C
314	54	Male	Squamous cell carcinoma	3	G/G	A/A	G/G	C/C
315	49	Male	Squamous cell carcinoma	3	G/G	A/A	G/G	C/C
317	66	Male	Squamous cell carcinoma	2	G/G	G/A	G/G	G/C
318	53	Male	Squamous cell carcinoma	3	G/G	A/A	G/G	C/C
319	32	Male	Adenocarcinoma	3	G/G	G/A	G/G	G/C
320	61	Male	Adenocarcinoma	4	G/G	A/A	G/G	C/C
321	56	Male	Adenocarcinoma	1	G/G	G/A	G/G	C/C
322	78	Male	Adenocarcinoma	2	G/G	G/A	G/G	C/C
324	40	Female	Adenocarcinoma	3	G/G	A/A	G/G	G/C
325	39	Male	Squamous cell carcinoma	3	G/G	A/A	G/G	G/G
326	61	Male	Squamous cell carcinoma	3	G/G	A/A	G/G	G/G
327	53	Female	Adenocarcinoma and Squamous cell carcinoma	2	G/G	A/A	G/G	C/C
328	45	Male	Adenocarcinoma	3	G/G	A/A	G/G	C/C
329	65	Male	Squamous cell carcinoma	3	G/G	A/A	G/G	C/C
330	55	Female	Adenocarcinoma	1	G/G	A/A	G/G	C/C
331	47	Male	Adenocarcinoma	4	G/A	A/A	G/G	C/C
332	57	Female	Squamous cell carcinoma	4	G/G	A/A	G/G	G/C
333	55	Male	Squamous cell carcinoma	3	G/A	A/A	G/G	C/C
334	64	Male	Squamous cell carcinoma	4	G/G	G/A	G/G	C/C
335	37	Male	Squamous cell carcinoma	4	G/G	G/A	G/G	C/C
336	44	Female	Squamous cell carcinoma	3	G/A	A/A	G/G	C/C
338	43	Female	Adenocarcinoma	4	G/G	G/A	G/G	C/C
339	64	Female	Adenocarcinoma	4	G/A	A/A	G/G	C/C
340	71	Female	Adenocarcinoma	2	G/G	A/A	G/G	C/C
341	68	Male	Adenocarcinoma	4	G/G	A/A	G/G	G/C
343	53	Male	Squamous cell carcinoma	1	G/G	A/A	G/G	G/C
344	32	Female	Adenocarcinoma	3	G/G	G/A	G/G	G/C
345	73	Male	Squamous cell carcinoma	2	G/A	A/A	G/G	C/C
346	64	Male	Squamous cell carcinoma	3	G/A	A/A	G/G	C/C
347	55	Male	Squamous cell carcinoma	3	G/A	A/A	G/G	C/C
348	23	Female	Adenocarcinoma and Squamous cell carcinoma	4	G/A	A/A	G/G	C/C
351	59	Male	Squamous cell carcinoma	1	G/A	G/A	G/G	C/C
352	46	Female	Adenocarcinoma	3	G/G	A/A	G/G	G/C
353	60	Male	Adenocarcinoma	4	G/G	A/A	G/G	C/C
354	57	Male	Squamous cell carcinoma	3	G/G	A/A	G/G	C/C
356	57	Male	Squamous cell carcinoma	2	G/G	A/A	G/G	G/C
360	61	Male	Squamous cell carcinoma	3	G/G	A/A	G/G	G/G
361	71	Female	Adenocarcinoma	3	G/G	A/A	G/G	C/C
362	71	Male	Squamous cell carcinoma	3	G/G	A/A	G/G	C/C
363	61	Male	Adenocarcinoma	2	G/G	A/A	G/G	G/G
364	59	Male	Squamous cell carcinoma	4	G/G	A/A	G/G	C/C
365	56	Male	Squamous cell carcinoma	3	G/G	G/A	G/G	C/C
366	66	Female	Adenocarcinoma	4	G/G	A/A	G/G	G/C
367	38	Female	Adenocarcinoma	1	G/G	G/A	G/G	C/C
368	57	Male	Squamous cell carcinoma	3	G/G	A/A	G/G	G/C
370	76	Female	Adenocarcinoma	1	G/G	A/A	G/G	G/C
372	45	Male	Squamous cell carcinoma	3	G/G	G/A	G/G	C/C
374	54	Female	Adenocarcinoma	3	G/G	A/A	G/G	G/C
376	38	Male	Squamous cell carcinoma	3	G/A	A/A	G/G	C/C
377	56	Male	Adenocarcinoma	1	G/G	G/A	G/G	C/C
378	62	Male	Squamous cell carcinoma	3	G/G	A/A	G/G	G/G
379	75	Male	Adenocarcinoma	3	G/G	A/A	G/G	C/C
381	61	Male	Adenocarcinoma	2	G/G	A/A	G/G	G/G
382	61	Male	Squamous cell carcinoma	2	G/G	G/A	G/G	G/C
383	48	Female	Adenocarcinoma	2	G/G	A/A	G/G	G/C
384	65	Male	Adenocarcinoma	2	G/G	A/A	G/G	G/C
